# Supplementary material for: Long-range enhancer-controlled genes are hypersensitive to regulatory factor perturbations
Source: Cell Genom. 2025 Feb 25;5(3):100778. doi: 10.1016/j.xgen.2025.100778 (PMC11960515; doi:10.1016/j.xgen.2025.100778)
Supplement: Table S1. The sgRNA sequences used in the CRISPRi screen, related to Figure 1 — Sequences of sgRNA library used for CRISPRi screens and validation [file mmc2.xlsx]

## Sheet: sgRNA_library
sgID	gene	transcripts	sequence
AATF_-_35306286.23-P1P2_1	AATF	P1P2	GAGTGGCCGGTCCAGAGCTG
AATF_-_35306312.23-P1P2_5	AATF	P1P2	GGCCTCCGCGCGGTCTCTGG
AATF_-_35306333.23-P1P2_3	AATF	P1P2	GGAGTCGGGGAATCGGATCA
AATF_-_35306340.23-P1P2_2	AATF	P1P2	GGGAATCGGATCAAGGCGAG
AATF_-_35306346.23-P1P2_4	AATF	P1P2	GGGATCAAGGCGAGAGGATC
ABCA2_+_139922272.23-P1P2_3	ABCA2	P1P2	GGCGGTGCTCGGCTGAGTCA
ABCA2_+_139922661.23-P1P2_4	ABCA2	P1P2	GGCGATGCCCAGCGGCGCGG
ABCA2_+_139922669.23-P1P2_2	ABCA2	P1P2	GCCGCGCGGGCGATGCCCAG
ABCA2_-_139922304.23-P1P2_5	ABCA2	P1P2	GCCGAGCACCGCGATGTCAG
ABCA2_-_139922596.23-P1P2_1	ABCA2	P1P2	GTGGTGCAGGAAGCCCATGG
ABCC9_+_22093937.23-P1P2_5	ABCC9	P1P2	GGCTCGAGAAGTGAAGGGGT
ABCC9_+_22093941.23-P1P2_2	ABCC9	P1P2	GCCCGGCTCGAGAAGTGAAG
ABCC9_+_22094148.23-P1P2_1	ABCC9	P1P2	GTGCGTGCTTCGCCTAGGGG
ABCC9_+_22094152.23-P1P2_4	ABCC9	P1P2	GGCACTGCGTGCTTCGCCTA
ABCC9_+_22094309.23-P1P2_3	ABCC9	P1P2	GAGGTCTCCGGCCCCAGGCG
ABHD14B_+_52007815.23-P1_5	ABHD14B	P1	GGAGCCAGAACCGTAGTCCG
ABHD14B_+_52017350.23-P2_1	ABHD14B	P2	GGCCTCAGCGAGATTACTGG
ABHD14B_+_52017353.23-P2_3	ABHD14B	P2	GCGGGCCTCAGCGAGATTAC
ABHD14B_-_52007985.23-P1_1	ABHD14B	P1	GAGTGCAGGGCGGGTACCTG
ABHD14B_-_52007995.23-P1_3	ABHD14B	P1	GGGGTACCTGGGGAGCTGCG
ABHD14B_-_52008027.23-P1_4	ABHD14B	P1	GACGGGAAGCAGGCGCGTGC
ABHD14B_-_52008040.23-P1_2	ABHD14B	P1	GGCGTGCTGGCGGTGACCTG
ABHD14B_-_52016965.23-P2_2	ABHD14B	P2	GGCCTCCTGGAGTTCAGTGT
ABHD14B_-_52017160.23-P2_5	ABHD14B	P2	GTTCCTCCCGCCCTATCCGG
ABHD14B_-_52017383.23-P2_4	ABHD14B	P2	GTCGCTGAGGCCCGAACCAG
ABT1_+_26597184.23-P1P2_4	ABT1	P1P2	GACTGACACGAGCGGCACGA
ABT1_+_26597412.23-P1P2_2	ABT1	P1P2	GACGCGTCCGACCTCGCCAT
ABT1_-_26597263.23-P1P2_3	ABT1	P1P2	GGGAGCAAGAGCCGCTGGAA
ABT1_-_26597427.23-P1P2_1	ABT1	P1P2	GTCAGCGCCTATGGCGAGGT
ABT1_-_26597472.23-P1P2_5	ABT1	P1P2	GGTAAGTATGCAGGCCCTGA
ACACA_-_35715847.23-P1P2_1	ACACA	P1P2	GGCCGCGTGCGGGTGAGCGG
ACACA_-_35715962.23-P1P2_5	ACACA	P1P2	GCTCAGGGTGGCAACGTGTG
ACACA_-_35715992.23-P1P2_4	ACACA	P1P2	GTTCCGGAGCCCCTGCGTGG
ACACA_-_35716002.23-P1P2_2	ACACA	P1P2	GCCTGCGTGGAGGAACTGCT
ACACA_-_35716041.23-P1P2_3	ACACA	P1P2	GGGCTCGGGCGATGGCTGAC
ACAD8_+_134123511.23-P1P2_3	ACAD8	P1P2	GGAGGCGCGCCCCGAAACGC
ACAD8_-_134123448.23-P1P2_2	ACAD8	P1P2	GGCCAGTGCGAGCGCAACGG
ACAD8_-_134123488.23-P1P2_5	ACAD8	P1P2	GTTAGCTGAACGCGGAGCTG
ACAD8_-_134123502.23-P1P2_4	ACAD8	P1P2	GAGCTGCGGCGGCTATGCTG
ACAD8_-_134123507.23-P1P2_1	ACAD8	P1P2	GCGGCGGCTATGCTGTGGAG
ACIN1_+_23540783.23-P2_5	ACIN1	P2	GCTCCCCCATCCGCACACAC
ACIN1_+_23564097.23-P1_5	ACIN1	P1	GCGGCGCAGGCGCAGTATCC
ACIN1_+_23564314.23-P1_1	ACIN1	P1	GAGTACCTCACGCAAGATGG
ACIN1_+_23564341.23-P1_4	ACIN1	P1	GATGCCCGAAGCCGTCGGGA
ACIN1_-_23540722.23-P2_2	ACIN1	P2	GGTGGCTGGCTCTATTGTAT
ACIN1_-_23540730.23-P2_3	ACIN1	P2	GCTCTATTGTATTGGCGGAG
ACIN1_-_23540744.23-P2_4	ACIN1	P2	GCGGAGCGGCAGCGATCAGC
ACIN1_-_23540756.23-P2_1	ACIN1	P2	GGATCAGCCGGAGACATGCA
ACIN1_-_23564262.23-P1_3	ACIN1	P1	GTCCAGTGCGGCCTTCAGGT
ACIN1_-_23564284.23-P1_2	ACIN1	P1	GTCACCCGCAGCGCCTGAAG
ACTB_+_5570130.23-P1P2_2	ACTB	P1P2	GAAGCCCGGCCAGCCGACCG
ACTB_-_5570006.23-P1P2_3	ACTB	P1P2	GCCCATCTCCGGAGGCCCAG
ACTB_-_5570185.23-P1P2_4	ACTB	P1P2	GGTGTGGACGGGCGGCGGAT
ACTB_-_5570191.23-P1P2_1	ACTB	P1P2	GACGGGCGGCGGATCGGCAA
ACTB_-_5570196.23-P1P2_5	ACTB	P1P2	GCGGCGGATCGGCAAAGGCG
ACTG1_-_79479746.23-P1P2_3	ACTG1	P1P2	GACGTCCAGCTCAGGCCCCG
ACTG1_-_79479777.23-P1P2_1	ACTG1	P1P2	GCACCGGCAGAGAAACGCGA
ACTG1_-_79479785.23-P1P2_4	ACTG1	P1P2	GGAGAAACGCGACGGCGGAG
ACTG1_-_79479788.23-P1P2_5	ACTG1	P1P2	GAAACGCGACGGCGGAGCGG
ACTG1_-_79479816.23-P1P2_2	ACTG1	P1P2	GAGAGTGCGAGAGCTGGCAG
ACTL6A_+_179280744.23-P1P2_3	ACTL6A	P1P2	GCCCACCTCAGGCAACAAAG
ACTL6A_+_179280755.23-P1P2_4	ACTL6A	P1P2	GTTCCACCGCCACCCACCTC
ACTL6A_+_179280849.23-P1P2_2	ACTL6A	P1P2	GCGGCGCGACTCCTACCCTA
ACTL6A_-_179280784.23-P1P2_5	ACTL6A	P1P2	GGGGTGGCGGTGGAAGTTAA
ACTL6A_-_179280860.23-P1P2_1	ACTL6A	P1P2	GGCCAGTTAGCCCTTAGGGT
ACTL6B_+_100253957.23-P1P2_5	ACTL6B	P1P2	GCTATGAGCGGGGGCGTCTA
ACTL6B_+_100253966.23-P1P2_1	ACTL6B	P1P2	GCAGCGGGCACTATGAGCGG
ACTL6B_+_100253969.23-P1P2_2	ACTL6B	P1P2	GGCGCAGCGGGCACTATGAG
ACTL6B_-_100254007.23-P1P2_4	ACTL6B	P1P2	GTGCGCTGCTAGCGGCCCGT
ACTL6B_-_100254010.23-P1P2_3	ACTL6B	P1P2	GGCTGCTAGCGGCCCGTGGG
ACTR3B_+_152456827.23-P1P2_5	ACTR3B	P1P2	GCGGGAGCCCGGATGCTCGG
ACTR3B_+_152457249.23-P1P2_4	ACTR3B	P1P2	GCGCCGGGCTCGCTCAGAGT
ACTR3B_-_152456898.23-P1P2_1	ACTR3B	P1P2	GACGCTGCGCGCGGGGCTAG
ACTR3B_-_152456922.23-P1P2_3	ACTR3B	P1P2	GGGCGGAGCGGACGGCGACG
ACTR3B_-_152456932.23-P1P2_2	ACTR3B	P1P2	GACGGCGACGGGGCGCTCTC
ACTR3_+_114647681.23-P1P2_3	ACTR3	P1P2	GAAGCAGCAGGCTCGGTCGG
ACTR3_+_114647775.23-P1P2_1	ACTR3	P1P2	GGATTGGCGGCGGGAGACAA
ACTR3_-_114647742.23-P1P2_4	ACTR3	P1P2	GTTCCCGGCTACCCCCCGGA
ACTR3_-_114647748.23-P1P2_5	ACTR3	P1P2	GGCTACCCCCCGGACGGTGA
ACTR3_-_114647751.23-P1P2_2	ACTR3	P1P2	GACCCCCCGGACGGTGAAGG
ACTR5_+_37377138.23-P1P2_2	ACTR5	P1P2	GGGCACGGGCGTCGCGGAAC
ACTR5_+_37377152.23-P1P2_1	ACTR5	P1P2	GACTGGGTCCGGTGCGGCAC
ACTR5_+_37377158.23-P1P2_4	ACTR5	P1P2	GTCCAGCACTGGGTCCGGTG
ACTR5_-_37377124.23-P1P2_5	ACTR5	P1P2	GCTGGACGCGCGCTCCAAGA
ACTR5_-_37377127.23-P1P2_3	ACTR5	P1P2	GGACGCGCGCTCCAAGATGG
ACVR1B_+_52345347.23-P1P2_4	ACVR1B	P1P2	GCGCCGCGCGCGCCCCCGAA
ACVR1B_+_52345561.23-P1P2_2	ACVR1B	P1P2	GGCGAGCAGGAGGACAACAA
ACVR1B_+_52345762.23-P1P2_5	ACVR1B	P1P2	GGATCGGGGAAGCTGACTGG
ACVR1B_-_52345530.23-P1P2_1	ACVR1B	P1P2	GGCGGCGGCGGTGGTTACTA
ACVR1B_-_52345533.23-P1P2_3	ACVR1B	P1P2	GGCGGCGGTGGTTACTATGG
ACVR1_+_158732232.23-P1P2_2	ACVR1	P1P2	GGGTAGCCTAGCGGGAGAAG
ACVR1_+_158732258.23-P1P2_4	ACVR1	P1P2	GCTGGAGCCGGGAGGACTGA
ACVR1_-_158732511.23-P1P2_3	ACVR1	P1P2	GTGCGGTGGCTGCAGCGGAG
ACVR1_-_158732519.23-P1P2_5	ACVR1	P1P2	GCTGCAGCGGAGCGGTGCGT
ACVR1_-_158732606.23-P1P2_1	ACVR1	P1P2	GCGGCAGCGGCAGCCACCCG
ACVR2A_+_148602340.23-P1P2_5	ACVR2A	P1P2	GTGAGGCGACGAAGAGGCGG
ACVR2A_+_148602343.23-P1P2_1	ACVR2A	P1P2	GGGCTGAGGCGACGAAGAGG
ACVR2A_-_148602066.23-P1P2_4	ACVR2A	P1P2	GCCGGAACCGGAAGTTTGGG
ACVR2A_-_148602102.23-P1P2_2	ACVR2A	P1P2	GGGCCAGGAGACCGAAAACG
ACVR2A_-_148602393.23-P1P2_3	ACVR2A	P1P2	GTTGTTCCGAGAGACGGGAG
ACVR2B_+_38495339.23-P1P2_1	ACVR2B	P1P2	GTGGATACAAAGAGGCGGGC
ACVR2B_+_38495409.23-P1P2_4	ACVR2B	P1P2	GAGCTGAACCGAGTCCAAAA
ACVR2B_+_38495450.23-P1P2_3	ACVR2B	P1P2	GCCGGAGGGGCCATGAACGG
ACVR2B_+_38495464.23-P1P2_5	ACVR2B	P1P2	GCGCAGGGGCCGAGTCCGGA
ACVR2B_+_38495606.23-P1P2_2	ACVR2B	P1P2	GGCCGGGCTCAGGGCCGCTG
ACVRL1_+_52300726.23-P1P2_2	ACVRL1	P1P2	GAGGAGGCTTGCAGCAATGA
ACVRL1_+_52300742.23-P1P2_4	ACVRL1	P1P2	GCGGGGGTCCTCGGTCTAGG
ACVRL1_+_52300819.23-P1P2_3	ACVRL1	P1P2	GGGAAGGGGCCACCGAGGAA
ACVRL1_-_52300776.23-P1P2_1	ACVRL1	P1P2	GGGACCCCCGGGCTGAGGGT
ACVRL1_-_52301119.23-P1P2_5	ACVRL1	P1P2	GGAGGGGAGGCCGCCCTGAG
ADCYAP1_+_904799.23-P1P2_3	ADCYAP1	P1P2	GGAAGGGGGCGCAGAGAGAG
ADCYAP1_-_904458.23-P1P2_5	ADCYAP1	P1P2	GAGGCAGATGTTGACAAAGA
ADCYAP1_-_904573.23-P1P2_4	ADCYAP1	P1P2	GGCAGAAGCCGCAGCTTCAG
ADCYAP1_-_904591.23-P1P2_1	ADCYAP1	P1P2	GGAGGCAGCCGGAGAGACCT
ADCYAP1_-_904647.23-P1P2_2	ADCYAP1	P1P2	GTGGCCCGCGGCTCCTACAA
ADIPOQ_+_186560448.23-P1P2_2	ADIPOQ	P1P2	GAACAGCCTGGTACTCACGG
ADIPOQ_+_186560526.23-P1P2_1	ADIPOQ	P1P2	GTTGCTCTTACCCTCTGGTA
ADIPOQ_-_186560517.23-P1P2_4	ADIPOQ	P1P2	GCCATTCTGACTGCAGTCTG
ADIPOQ_-_186560537.23-P1P2_3	ADIPOQ	P1P2	GGGTTCTGATTCCATACCAG
ADIPOQ_-_186560575.23-P1P2_5	ADIPOQ	P1P2	GGAAGTTCCAGGCTGGGTGG
ADIRF_+_88728033.23-P1P2_4	ADIRF	P1P2	GACCGAACCAGGGACCGAAG
ADIRF_+_88728282.23-P1P2_5	ADIRF	P1P2	GCATGGCTTCGGGGTATCTG
ADIRF_-_88728245.23-P1P2_3	ADIRF	P1P2	GCGCTTGGCATCGCCACTCT
ADIRF_-_88728314.23-P1P2_1	ADIRF	P1P2	GCCGAAGCCATGGCAAGCAA
ADIRF_-_88728503.23-P1P2_2	ADIRF	P1P2	GTCCTCCACTGAGACGCAGG
ADNP2_+_77867124.23-P1P2_4	ADNP2	P1P2	GTGGCCTCAGGAAGTGACGT
ADNP2_+_77867421.23-P1P2_1	ADNP2	P1P2	GCTCGGAGGGGACCAGACTG
ADNP2_-_77867203.23-P1P2_3	ADNP2	P1P2	GGAGGGGACCAGTCGCGCTG
ADNP2_-_77867208.23-P1P2_2	ADNP2	P1P2	GGACCAGTCGCGCTGGGGGT
ADNP2_-_77867360.23-P1P2_5	ADNP2	P1P2	GTCCTCGGGCGCCAAGCGGT
ADNP_+_49547892.23-P1P2_3	ADNP	P1P2	GTGTCTGCTGAGGGGAGACG
ADNP_-_49547603.23-P1P2_5	ADNP	P1P2	GCGTCGAGCGGTGCAGACAA
ADNP_-_49547651.23-P1P2_1	ADNP	P1P2	GGTGGGAGAGGCGGCTTCAC
ADNP_-_49547707.23-P1P2_2	ADNP	P1P2	GCAGCAGCGGGGACCGAGAG
ADNP_-_49547964.23-P1P2_4	ADNP	P1P2	GCCTGCCCTAGCCAAAATGG
ADRM1_+_60877508.23-P1P2_5	ADRM1	P1P2	GGTCCGGGAGGGTAGAGCGA
ADRM1_+_60878013.23-P1P2_1	ADRM1	P1P2	GCCCGCCGGAAACCCGCGTT
ADRM1_+_60878065.23-P1P2_3	ADRM1	P1P2	GCGTTCGAGAGGCGCCGTCC
ADRM1_-_60878073.23-P1P2_2	ADRM1	P1P2	GGAGGAAGAGCGAGCCCGGA
ADRM1_-_60878094.23-P1P2_4	ADRM1	P1P2	GGCGCCTCTCGAACGAGTGT
AEBP1_+_44143991.23-P1P2_5	AEBP1	P1P2	GTGGCGGCTAATAGGCGCTC
AEBP1_+_44143999.23-P1P2_2	AEBP1	P1P2	GCGAGGTCCTGGCGGCTAAT
AEBP1_+_44144026.23-P1P2_3	AEBP1	P1P2	GAGGGGCTCAGGGGTGGTCG
AEBP1_+_44144108.23-P1P2_4	AEBP1	P1P2	GAGGGAATCCGGGAAAGGGA
AEBP1_+_44144173.23-P1P2_1	AEBP1	P1P2	GGCGGAGAGGGGATCGAGAC
AEBP2_+_19592658.23-P1P2_2	AEBP2	P1P2	GCGGGAGAGCTCCTCCAGGT
AEBP2_+_19592704.23-P1P2_1	AEBP2	P1P2	GGCCCCGCGCCGCCGAACCC
AEBP2_-_19592657.23-P1P2_3	AEBP2	P1P2	GGCCGCCGCTATCACCGACA
AEBP2_-_19592666.23-P1P2_5	AEBP2	P1P2	GATCACCGACATGGCCGACC
AEBP2_-_19592669.23-P1P2_4	AEBP2	P1P2	GACCGACATGGCCGACCTGG
AES_+_3061863.23-P1P2_4	AES	P1P2	GCAACCCGCCGGGACAGTCA
AES_+_3062291.23-P1P2_3	AES	P1P2	GGGCCCCGGGAGCTGCCGAT
AES_+_3062539.23-P1P2_5	AES	P1P2	GGGCGGCGCGCACGGGGCAC
AES_-_3062476.23-P1P2_2	AES	P1P2	GCCCCACCGCTATTGTCTAA
AES_-_3062479.23-P1P2_1	AES	P1P2	GCACCGCTATTGTCTAATGG
AFAP1L2_+_116164052.23-P1P2_4	AFAP1L2	P1P2	GCGGACCTGGGCCTAAGAGG
AFAP1L2_+_116164197.23-P1P2_1	AFAP1L2	P1P2	GCCCCGATGGAGCGGTACAA
AFAP1L2_+_116164205.23-P1P2_3	AFAP1L2	P1P2	GCTCCGTGGCCCCGATGGAG
AFAP1L2_+_116164210.23-P1P2_5	AFAP1L2	P1P2	GGCGCACTCCGTGGCCCCGA
AFAP1L2_-_116164240.23-P1P2_2	AFAP1L2	P1P2	GCCACGGAGTGCGCTCCTCG
AFF4_+_132299267.23-P1P2_2	AFF4	P1P2	GTCGCCGCCGCCAGCGGACG
AFF4_-_132299252.23-P1P2_1	AFF4	P1P2	GGGGCGGGTTAACGAAGACC
AFF4_-_132299279.23-P1P2_5	AFF4	P1P2	GGGATCCCCGCCCCGTCCGC
AFF4_-_132299282.23-P1P2_3	AFF4	P1P2	GTCCCCGCCCCGTCCGCTGG
AFF4_-_132299285.23-P1P2_4	AFF4	P1P2	GCCGCCCCGTCCGCTGGCGG
AGER_+_32151761.23-P1P2_5	AGER	P1P2	GCCATGGTGCTATCTCCCAG
AGER_+_32151968.23-P1P2_1	AGER	P1P2	GGGAACAGCAGTTGGAGCCT
AGER_+_32151976.23-P1P2_2	AGER	P1P2	GTGGCTGCCGGAACAGCAGT
AGER_+_32152038.23-P1P2_3	AGER	P1P2	GTAGGGCGGAGGCCACAGCA
AGER_-_32151928.23-P1P2_4	AGER	P1P2	GTTCTGCAGGGAGGGTCAGT
AGFG1_+_228336860.23-P1P2_4	AGFG1	P1P2	GCTCCTGAGGGGAAAAGACG
AGFG1_+_228336926.23-P1P2_3	AGFG1	P1P2	GGCTGACGGGCCACACCAAC
AGFG1_-_228336893.23-P1P2_1	AGFG1	P1P2	GCCCTCAGGAGAAGTCGGGA
AGFG1_-_228336896.23-P1P2_2	AGFG1	P1P2	GTCAGGAGAAGTCGGGAAGG
AGFG1_-_228336920.23-P1P2_5	AGFG1	P1P2	GGCGGCGGCGGCGGTTGTCC
AGFG2_+_100136861.23-P1P2_4	AGFG2	P1P2	GGCTCCCCTGACAGAAGCTC
AGFG2_-_100136823.23-P1P2_5	AGFG2	P1P2	GTGTGCAGGACGGGCAAGGA
AGFG2_-_100136848.23-P1P2_2	AGFG2	P1P2	GTGGACGGCGAAGTCTCCTG
AGFG2_-_100136879.23-P1P2_3	AGFG2	P1P2	GGCTCCCGAGCTTCTGTCAG
AGFG2_-_100136951.23-P1P2_1	AGFG2	P1P2	GAGGGGTGATTGCTGACTAG
AGO1_-_36348838.23-P1P2_1	AGO1	P1P2	GCTGGCCGGGCGCTCGCAGT
AGO1_-_36348913.23-P1P2_3	AGO1	P1P2	GGAGCGGCCGGGCTTGGTAG
AGO1_-_36349025.23-P1P2_4	AGO1	P1P2	GTCCGCACGGGTATATGGGA
AGO1_-_36349053.23-P1P2_2	AGO1	P1P2	GGACCCTCGGGAGCAGGTAA
AGO1_-_36349067.23-P1P2_5	AGO1	P1P2	GGGTAAGGGTCCCCAGGAGG
AGO2_+_141645693.23-P1P2_3	AGO2	P1P2	GCGCGCCGGGGCGGATCGTG
AGO2_+_141645724.23-P1P2_2	AGO2	P1P2	GCGCGTCGGGTAAACCTGTT
AGO2_-_141645534.23-P1P2_1	AGO2	P1P2	GCGCCGGGCCCGCCAACCAC
AGO2_-_141645683.23-P1P2_5	AGO2	P1P2	GCCGACGCCGCGAGCCGCGA
AGO2_-_141645710.23-P1P2_4	AGO2	P1P2	GCCGGCCGCACGATCCGCCC
AGT_+_230849819.23-P1P2_1	AGT	P1P2	GACAGCAGAAGGTAAGCCGG
AGT_-_230849413.23-P1P2_5	AGT	P1P2	GCTGTCTCGAGGGAGGGGTA
AGT_-_230849666.23-P1P2_2	AGT	P1P2	GCTCCTGTAAGACCCCAGGT
AGT_-_230849679.23-P1P2_4	AGT	P1P2	GCCAGGTGGGCACCGAGTGG
AGT_-_230849807.23-P1P2_3	AGT	P1P2	GGAGAGAGACAAGACCGAGA
AHR_+_17338289.23-P1P2_3	AHR	P1P2	GCTCGGAACAGAGCGTCGAC
AHR_+_17338306.23-P1P2_4	AHR	P1P2	GGCGGTCCGGGGCACGCTCT
AHR_+_17338317.23-P1P2_2	AHR	P1P2	GGTTCTGAGCTGGCGGTCCG
AHR_-_17338343.23-P1P2_1	AHR	P1P2	GGACCGCCAGCTCAGAACAG
AHR_-_17338362.23-P1P2_5	AHR	P1P2	GGGGCAGCCGTGTAGCCGAA
AICDA_+_8765331.23-P1P2_4	AICDA	P1P2	GAAAGAGGCAGTCTTCTCGT
AICDA_+_8765346.23-P1P2_3	AICDA	P1P2	GCCACTATGGACAGGTAAAG
AICDA_+_8765359.23-P1P2_2	AICDA	P1P2	GGACACTCTGGACACCACTA
AICDA_+_8765390.23-P1P2_1	AICDA	P1P2	GTTCTGGCCTGAGACTTGCA
AICDA_-_8765167.23-P1P2_5	AICDA	P1P2	GGTCTGAAACAGAAAGAATT
AIFM1_+_129299638.23-P1P2_2	AIFM1	P1P2	GAGGAGGAGGTCCCGAATAG
AIFM1_+_129299661.23-P1P2_3	AIFM1	P1P2	GGGTCGTGCGTGAGAGGAAA
AIFM1_+_129299718.23-P1P2_1	AIFM1	P1P2	GAATGTGCGTGTGAAGAGAC
AIFM1_-_129299708.23-P1P2_5	AIFM1	P1P2	GGGTCAAACACCGTGAGCCC
AIFM1_-_129299770.23-P1P2_4	AIFM1	P1P2	GCCTCCTCCCAGCTCCGGGT
AIM2_+_159046421.23-P1P2_5	AIM2	P1P2	GGATCGCCCCAGGGATCAGG
AIM2_+_159046458.23-P1P2_2	AIM2	P1P2	GAAGCTCTCTGAAAAGAAGG
AIM2_+_159046507.23-P1P2_3	AIM2	P1P2	GAAAGTCACCTAGGTTATTT
AIM2_-_159046491.23-P1P2_1	AIM2	P1P2	GCAGAGAGCTTAACTAGCAG
AIM2_-_159046618.23-P1P2_4	AIM2	P1P2	GCCCCAGGCCCAGTGTGGGT
AIRE_+_45705802.23-P1P2_5	AIRE	P1P2	GGCTTGGCCTCGGGTCCCGG
AIRE_+_45705833.23-P1P2_2	AIRE	P1P2	GGCGGTGGGTCCCGGGACAC
AIRE_-_45705761.23-P1P2_4	AIRE	P1P2	GGCGCGTGGCTCGCAGACCG
AIRE_-_45705768.23-P1P2_3	AIRE	P1P2	GGCTCGCAGACCGGGGAGAC
AIRE_-_45705829.23-P1P2_1	AIRE	P1P2	GGGACCCGAGGCCAAGCGAG
AKAP1_+_55162988.23-P1P2_4	AKAP1	P1P2	GGAGCCCGCGGGCAGACAAC
AKAP1_-_55162650.23-P1P2_3	AKAP1	P1P2	GACCCGCCTGGGCTAGCACG
AKAP1_-_55162653.23-P1P2_1	AKAP1	P1P2	GCGCCTGGGCTAGCACGTGG
AKAP1_-_55162661.23-P1P2_2	AKAP1	P1P2	GCTAGCACGTGGGGGAGCTG
AKAP1_-_55162810.23-P1P2_5	AKAP1	P1P2	GCCTGCCGGAGACCCGAAGG
AKAP8L_+_15529720.23-P1P2_2	AKAP8L	P1P2	GCCGCCACCATGAGCTACAC
AKAP8L_+_15529754.23-P1P2_4	AKAP8L	P1P2	GCAGCAGAAGCCGGCGTCGT
AKAP8L_+_15529786.23-P1P2_3	AKAP8L	P1P2	GGCAGCAGCTATCGCAGCGT
AKAP8L_-_15529564.23-P1P2_5	AKAP8L	P1P2	GCTGAGGCAACGAGGCGTGA
AKAP8L_-_15529738.23-P1P2_1	AKAP8L	P1P2	GCCACCTGTGTAGCTCATGG
AKNA_+_117150188.23-P1_3	AKNA	P1	GTTTGGAACAAAGAATTCAC
AKNA_+_117150220.23-P1_1	AKNA	P1	GCAGGGCGCAATGGAGACAG
AKNA_+_117150244.23-P1_2	AKNA	P1	GTGGCAGAACGGCCTGGAGG
AKNA_+_117150247.23-P1_4	AKNA	P1	GGGCTGGCAGAACGGCCTGG
AKNA_+_117150267.23-P1_5	AKNA	P1	GGGTCTGTGAGCAGCAGCTT
AKNA_+_117160706.23-P2_1	AKNA	P2	GCGCCAGCAGGTGAGACTCG
AKNA_+_117160729.23-P2_2	AKNA	P2	GGGAAACCACCCGCGCTCGG
AKNA_+_117160732.23-P2_5	AKNA	P2	GCCAGGAAACCACCCGCGCT
AKNA_-_117160508.23-P2_4	AKNA	P2	GGGCCCATACCGCCCGTCCA
AKNA_-_117160725.23-P2_3	AKNA	P2	GCTCCCCGAGTCTCACCTGC
AKT1_+_105261975.23-P1P2_3	AKT1	P1P2	GCTGGGCACCGGGCACCGAG
AKT1_+_105262011.23-P1P2_2	AKT1	P1P2	GGCCCGAAGACGGGAGCAGG
AKT1_+_105262020.23-P1P2_1	AKT1	P1P2	GCGCAGCGCGGCCCGAAGAC
AKT1_+_105262032.23-P1P2_5	AKT1	P1P2	GTGGCCCAGCGCACGCAGCG
AKT1_-_105262031.23-P1P2_4	AKT1	P1P2	GGCCGCCTGCTCCCGTCTTC
ALKBH1_+_78174289.23-P1P2_3	ALKBH1	P1P2	GACTCTGGCGACTGAGCCCG
ALKBH1_+_78174341.23-P1P2_1	ALKBH1	P1P2	GGGGTATAGGCCGCGAGATG
ALKBH1_+_78174354.23-P1P2_4	ALKBH1	P1P2	GCTTCCGGATCAGAGGGTAT
ALKBH1_-_78174088.23-P1P2_5	ALKBH1	P1P2	GTCGGTCTGGAGGTGAAAAG
ALKBH1_-_78174295.23-P1P2_2	ALKBH1	P1P2	GTCCGAAAGGCGTCCTCCCC
ALKBH2_+_109531240.23-P1P2_2	ALKBH2	P1P2	GAGGCCACCAGGGTGACTGC
ALKBH2_+_109531250.23-P1P2_1	ALKBH2	P1P2	GTCCCACCACGAGGCCACCA
ALKBH2_-_109531226.23-P1P2_5	ALKBH2	P1P2	GTGCTCTAGCATCGCAGCTC
ALKBH2_-_109531236.23-P1P2_4	ALKBH2	P1P2	GTCGCAGCTCCGGCGCAGAT
ALKBH2_-_109531258.23-P1P2_3	ALKBH2	P1P2	GAATCCCGCAGTCACCCTGG
ALKBH3_+_43902434.23-P1P2_2	ALKBH3	P1P2	GGCAAACCCGGTAGGACTTG
ALKBH3_+_43902442.23-P1P2_5	ALKBH3	P1P2	GGCGCCCGTGCAAACCCGGT
ALKBH3_-_43902408.23-P1P2_3	ALKBH3	P1P2	GAGGTTCCGATCACAGACTG
ALKBH3_-_43902414.23-P1P2_4	ALKBH3	P1P2	GCGATCACAGACTGCGGAGT
ALKBH3_-_43902421.23-P1P2_1	ALKBH3	P1P2	GAGACTGCGGAGTGGGTCAG
ALKBH4_+_102105227.23-P1P2_4	ALKBH4	P1P2	GTTCGGGAATGCGGTTGCAA
ALKBH4_+_102105243.23-P1P2_3	ALKBH4	P1P2	GGAGACCCCCGAAGTCCTTC
ALKBH4_+_102105276.23-P1P2_5	ALKBH4	P1P2	GCACGCGGACGGCGCGATGG
ALKBH4_-_102105260.23-P1P2_1	ALKBH4	P1P2	GCATTCCCGAAGGACTTCGG
ALKBH4_-_102105269.23-P1P2_2	ALKBH4	P1P2	GAGGACTTCGGGGGTCTCGG
ALKBH5_+_18087186.23-P1P2_3	ALKBH5	P1P2	GGCTCTCCGCACGACGTCAC
ALKBH5_+_18087359.23-P1P2_5	ALKBH5	P1P2	GGGAGCGGCGGGTCATGCAA
ALKBH5_-_18087156.23-P1P2_2	ALKBH5	P1P2	GCGCGGTGAGGAGCCCGCTA
ALKBH5_-_18087161.23-P1P2_1	ALKBH5	P1P2	GTGAGGAGCCCGCTAAGGAG
ALKBH5_-_18087178.23-P1P2_4	ALKBH5	P1P2	GAGCGGCGCTGGCGGACGTC
ALKBH6_+_36504938.23-P1P2_5	ALKBH6	P1P2	GTCGGAGTCGGGGATCTGAA
ALKBH6_+_36505031.23-P1P2_1	ALKBH6	P1P2	GGTAGAGATGGATGTCAATA
ALKBH6_+_36505082.23-P1P2_4	ALKBH6	P1P2	GTGGAAATTGGAGGGGACGC
ALKBH6_+_36505115.23-P1P2_3	ALKBH6	P1P2	GAAATGGCTGGGAGGGGGAT
ALKBH6_+_36505140.23-P1P2_2	ALKBH6	P1P2	GACTCTGCGTCTGTAATGTG
ALKBH7_+_6372803.23-P1P2_1	ALKBH7	P1P2	GGGAGCGGGGTCATGAGAGA
ALKBH7_+_6372823.23-P1P2_2	ALKBH7	P1P2	GCCAGTCCCGGCCATAATCC
ALKBH7_-_6372834.23-P1P2_4	ALKBH7	P1P2	GTGACCCCGCTCCGGGATTA
ALKBH7_-_6372839.23-P1P2_3	ALKBH7	P1P2	GCCGCTCCGGGATTATGGCC
ALKBH7_-_6373112.23-P1P2_5	ALKBH7	P1P2	GGGACGTGGAGCATCAGATG
ALKBH8_+_107436173.23-P1P2_1	ALKBH8	P1P2	GGGCGCCCTTGGTGCAGTGT
ALKBH8_+_107436193.23-P1P2_2	ALKBH8	P1P2	GGAAAGGGGATGGATCCCAG
ALKBH8_+_107436381.23-P1P2_4	ALKBH8	P1P2	GTTCTGGTGCTAGAGTGGAG
ALKBH8_+_107436405.23-P1P2_5	ALKBH8	P1P2	GGGCGTGCAAGTATCCGCTG
ALKBH8_-_107436413.23-P1P2_3	ALKBH8	P1P2	GTAGCACCAGAACACCGCAG
ALX1_+_85673982.23-P1P2_4	ALX1	P1P2	GAGAAACTGGAGAGCGCTGG
ALX1_+_85673995.23-P1P2_3	ALX1	P1P2	GGCTCCTGGGGCACAGAAAC
ALX1_+_85674007.23-P1P2_1	ALX1	P1P2	GGACTGTCGCGTAGCTCCTG
ALX1_+_85674064.23-P1P2_2	ALX1	P1P2	GTTACTCGGAGGGCTCTTGA
ALX1_-_85674035.23-P1P2_5	ALX1	P1P2	GAGCTACGCGACAGTCTTCC
ALX3_+_110613167.23-P1P2_4	ALX3	P1P2	GGGCCCCTATGTGGCCTCGG
ALX3_+_110613176.23-P1P2_5	ALX3	P1P2	GCCTGCACCCGGCCCCTATG
ALX3_-_110613186.23-P1P2_1	ALX3	P1P2	GGTCCCCCGAGGCCACATAG
ALX3_-_110613212.23-P1P2_2	ALX3	P1P2	GGTGCAGGCCCCACGCGGAA
ALX3_-_110613262.23-P1P2_3	ALX3	P1P2	GCAGGGCGCACAGGCCTCCG
ALX4_+_44331412.23-P1P2_4	ALX4	P1P2	GCCAAGAGCCGGGCCCGTTA
ALX4_+_44331527.23-P1P2_5	ALX4	P1P2	GAGCCCGGTGTCGCAGAGTC
ALX4_-_44331556.23-P1P2_3	ALX4	P1P2	GTGCGACACCGGGCTGTAGT
ALX4_-_44331565.23-P1P2_1	ALX4	P1P2	GGGGCTGTAGTAGGCGTCCA
ALX4_-_44331571.23-P1P2_2	ALX4	P1P2	GTAGTAGGCGTCCATGGCAG
ALYREF_+_79849212.23-P1P2_2	ALYREF	P1P2	GGGAGGCGGCAGGAACCGAC
ALYREF_+_79849261.23-P1P2_1	ALYREF	P1P2	GCGGCGGGCCCATCCGGAAC
ALYREF_+_79849280.23-P1P2_5	ALYREF	P1P2	GCCGCGCGAGTGAATCGAGG
ALYREF_-_79849452.23-P1P2_4	ALYREF	P1P2	GCCATGGCGGGCGCGGAATC
ALYREF_-_79849458.23-P1P2_3	ALYREF	P1P2	GCGGGCGCGGAATCGGGCAT
ANAPC1_+_112641755.23-P1P2_4	ANAPC1	P1P2	GCCCCGGCGCGAGGCAAGAC
ANAPC1_-_112641691.23-P1P2_2	ANAPC1	P1P2	GGAAGAACGGGCAACAGCAG
ANAPC1_-_112641707.23-P1P2_1	ANAPC1	P1P2	GCAGCGGGCTCGAGTGCTAA
ANAPC1_-_112641711.23-P1P2_5	ANAPC1	P1P2	GGGGCTCGAGTGCTAATGGC
ANAPC1_-_112641715.23-P1P2_3	ANAPC1	P1P2	GTCGAGTGCTAATGGCAGGA
ANAPC2_+_140082980.23-P1P2_5	ANAPC2	P1P2	GCGGAGTCGGTGGGTGCAGA
ANAPC2_+_140082989.23-P1P2_3	ANAPC2	P1P2	GAGCGAATCTCGGAGTCGGT
ANAPC2_+_140082993.23-P1P2_4	ANAPC2	P1P2	GGCCGAGCGAATCTCGGAGT
ANAPC2_-_140082796.23-P1P2_1	ANAPC2	P1P2	GACAGAGCCGTATGAACCCG
ANAPC2_-_140082803.23-P1P2_2	ANAPC2	P1P2	GCGTATGAACCCGAGGGTAG
ANAPC5_+_121789994.23-P1P2_2	ANAPC5	P1P2	GAGATGAGCCGCACAGGCGA
ANAPC5_+_121790181.23-P1P2_1	ANAPC5	P1P2	GGCCTTGTGGTGACAACTGG
ANAPC5_+_121790212.23-P1P2_5	ANAPC5	P1P2	GGCGGGCGGAGATGTAGACC
ANAPC5_-_121790131.23-P1P2_4	ANAPC5	P1P2	GATTGAAGTAGAGGCTCTCG
ANAPC5_-_121790201.23-P1P2_3	ANAPC5	P1P2	GGCCGCCAGTTGTCACCACA
ANG_+_21152724.23-P1P2_2	ANG	P1P2	GTGTACACGGACGGAGATGG
ANG_+_21152769.23-P1P2_3	ANG	P1P2	GTCCTGCTTTGCATCTAGGT
ANG_+_21152942.23-P1P2_5	ANG	P1P2	GTATGAAGCTACCAGAGAGG
ANG_+_21152991.23-P1P2_4	ANG	P1P2	GGTCCCAAGCTGCCTCTACT
ANG_-_21152854.23-P1P2_1	ANG	P1P2	GCGTACTAGGGAGGAAGAAG
ANHX_+_133812067.23-P1P2_5	ANHX	P1P2	GGCGTGCCAGAAAGGTAGGG
ANHX_+_133812211.23-P1P2_3	ANHX	P1P2	GCGGAAGGTGAGGGGCGCTA
ANHX_+_133812386.23-P1P2_4	ANHX	P1P2	GAAGCGGGTCCCGGAGGGTG
ANHX_+_133812391.23-P1P2_1	ANHX	P1P2	GCGCTGAAGCGGGTCCCGGA
ANHX_+_133812402.23-P1P2_2	ANHX	P1P2	GACGTGCGCCGGCGCTGAAG
ANKHD1_+_139781466.23-P1P2_1	ANKHD1	P1P2	GGAACGAGAAGAGCAGCAAG
ANKHD1_+_139781487.23-P1P2_5	ANKHD1	P1P2	GCACCGCCGCCGCTGATCTC
ANKHD1_-_139781396.23-P1P2_3	ANKHD1	P1P2	GAGCCAGTGGCGAGTCGAGG
ANKHD1_-_139781432.23-P1P2_2	ANKHD1	P1P2	GTTAGGCAGTGAGAAGTTAG
ANKHD1_-_139781454.23-P1P2_4	ANKHD1	P1P2	GCGCTGCTGGGACGGGGGAA
ANKRD2_-_99332548.23-P1P2_5	ANKRD2	P1P2	GTGGCCTGCAGAGGCGGTTA
ANKRD2_-_99332552.23-P1P2_3	ANKRD2	P1P2	GCTGCAGAGGCGGTTATGGA
ANKRD2_-_99332572.23-P1P2_2	ANKRD2	P1P2	GGGCACCATGGAGGACTCCG
ANKRD2_-_99332575.23-P1P2_1	ANKRD2	P1P2	GACCATGGAGGACTCCGAGG
ANKRD2_-_99332607.23-P1P2_4	ANKRD2	P1P2	GCACAGCGCTCATCGAGCAG
ANKRD49_+_94226755.23-P1P2_5	ANKRD49	P1P2	GCGGGAAGAGCGGGCCGAGT
ANKRD49_+_94227189.23-P1P2_4	ANKRD49	P1P2	GAACAACCCACCTGACAGAA
ANKRD49_-_94226994.23-P1P2_1	ANKRD49	P1P2	GGCCGTAAACCTGAATTCCG
ANKRD49_-_94227163.23-P1P2_2	ANKRD49	P1P2	GGCAGGCTAGGAGACGAACC
ANKRD49_-_94227181.23-P1P2_3	ANKRD49	P1P2	GCCGGAAGTGAGATGCAAGG
ANLN_+_36429487.23-P1P2_4	ANLN	P1P2	GACCAGCTGTCCTCTCCTCT
ANLN_+_36429709.23-P1P2_5	ANLN	P1P2	GCCCAGAGGTTGACAGAGGA
ANLN_-_36429483.23-P1P2_1	ANLN	P1P2	GCAGAGGCCGAGTCCGTCAC
ANLN_-_36429499.23-P1P2_3	ANLN	P1P2	GCACTGGAAGCCGAGAGGAG
ANLN_-_36429514.23-P1P2_2	ANLN	P1P2	GGGAGAGGACAGCTGGTTGT
ANP32A_+_69113244.23-P1P2_3	ANP32A	P1P2	GGCCGCAGATCCCGCCTCCA
ANP32A_-_69112836.23-P1P2_1	ANP32A	P1P2	GACAGGTAGTCACACACCAA
ANP32A_-_69112842.23-P1P2_5	ANP32A	P1P2	GAGTCACACACCAAGGGCAG
ANP32A_-_69113182.23-P1P2_4	ANP32A	P1P2	GGCGCGTTTTAGGACTTTGA
ANP32A_-_69113252.23-P1P2_2	ANP32A	P1P2	GACTAACCTGATCGCCGTGG
ANP32E_+_150208085.23-P1P2_4	ANP32E	P1P2	GGAGTTAAGGAACAGATCCC
ANP32E_+_150208342.23-P1P2_3	ANP32E	P1P2	GCGCTAGTGTGTGGACAAGG
ANP32E_+_150208436.23-P1P2_1	ANP32E	P1P2	GTCTCTGAGCAGCCATTGAA
ANP32E_-_150208280.23-P1P2_5	ANP32E	P1P2	GACCACCACCAGATAGGTGT
ANP32E_-_150208476.23-P1P2_2	ANP32E	P1P2	GAGACTGAGCCTCCATGACA
ANXA3_+_79472940.23-P1P2_1	ANXA3	P1P2	GGAGCGAAGGTGTCAGCCGC
ANXA3_+_79472996.23-P1P2_4	ANXA3	P1P2	GCTTACCCAAAGCGCGGTGG
ANXA3_-_79472946.23-P1P2_2	ANXA3	P1P2	GCGCGGAGCACCTGCGCCCG
ANXA3_-_79473131.23-P1P2_3	ANXA3	P1P2	GGCGAGTGCAGCTCGACCCT
ANXA3_-_79473180.23-P1P2_5	ANXA3	P1P2	GGGCCCCAACCCAGCTGCGT
ANXA4_+_69969241.23-P1P2_2	ANXA4	P1P2	GCCTACTCAGGGCCAGACAG
ANXA4_+_69969252.23-P1P2_3	ANXA4	P1P2	GGGAGGTCACACCCTACTCA
ANXA4_+_69969297.23-P1P2_4	ANXA4	P1P2	GTACCCCTCGTACCGAGGCC
ANXA4_-_69969316.23-P1P2_5	ANXA4	P1P2	GAGCCCGGCCTCGGTACGAG
ANXA4_-_69969324.23-P1P2_1	ANXA4	P1P2	GCTCGGTACGAGGGGTAAAG
AP2A1_+_50270300.23-P1P2_3	AP2A1	P1P2	GACCGGGCGGAAAGGACCCC
AP2A1_+_50270308.23-P1P2_5	AP2A1	P1P2	GAAGCGGGGACCGGGCGGAA
AP2A1_+_50270351.23-P1P2_4	AP2A1	P1P2	GCTCCAGGCCTGGCCGGACA
AP2A1_+_50270442.23-P1P2_1	AP2A1	P1P2	GCGCTCACAGTTCCGGATGT
AP2A1_-_50270422.23-P1P2_2	AP2A1	P1P2	GGTCCAAGGGCGATGGGATG
APBB1_+_6440274.23-P1P2_3	APBB1	P1P2	GTGTGATGGAGAAGCCGCGG
APBB1_+_6440277.23-P1P2_4	APBB1	P1P2	GTGTTGTGATGGAGAAGCCG
APBB1_-_6440248.23-P1P2_1	APBB1	P1P2	GCCCCGGGCCCAGATGACGG
APBB1_-_6440251.23-P1P2_2	APBB1	P1P2	GCGGGCCCAGATGACGGAGG
APBB1_-_6440265.23-P1P2_5	APBB1	P1P2	GGGAGGTGGCTCAGGCTGCG
APEX1_+_20923418.23-P1P2_2	APEX1	P1P2	GCGTATCTGCACCGGCCCGA
APEX1_-_20923370.23-P1P2_4	APEX1	P1P2	GAGGTCCGCTACCCACGTGG
APEX1_-_20923407.23-P1P2_3	APEX1	P1P2	GTCTTTGTGCTCGGGTTAGG
APEX1_-_20923425.23-P1P2_1	APEX1	P1P2	GGAGGAGCTAGGCTGCCATC
APEX1_-_20923487.23-P1P2_5	APEX1	P1P2	GGCTTCGCTGGCAGTCTGAA
APEX2_+_55026814.23-P1P2_3	APEX2	P1P2	GTCCCAGCCCGCGCCAACCT
APEX2_+_55026846.23-P1P2_5	APEX2	P1P2	GCCACGCGCAACATCTTAAA
APEX2_-_55026797.23-P1P2_4	APEX2	P1P2	GGCCTGGCCAACTTCTGAAC
APEX2_-_55026823.23-P1P2_1	APEX2	P1P2	GAGTTCGCTCGCGCCTAGGT
APEX2_-_55026828.23-P1P2_2	APEX2	P1P2	GGCTCGCGCCTAGGTTGGCG
APP_+_27542876.23-P1P2_5	APP	P1P2	GCGGCTCGGGCGCTGGAGGT
APP_+_27543048.23-P1P2_1	APP	P1P2	GGGTAGGCGAGAGCACGCGG
APP_+_27543051.23-P1P2_2	APP	P1P2	GAGCGGTAGGCGAGAGCACG
APP_+_27543064.23-P1P2_3	APP	P1P2	GCAGTTTCCTCGGCAGCGGT
APP_+_27543068.23-P1P2_4	APP	P1P2	GCCGTCAGTTTCCTCGGCAG
ARF4_+_57583046.23-P1P2_2	ARF4	P1P2	GCGCCTAGCAGGTCCTCTAC
ARF4_-_57583010.23-P1P2_5	ARF4	P1P2	GGGAGGCAGAAACGTCTCAG
ARF4_-_57583033.23-P1P2_1	ARF4	P1P2	GCCCTGTGCCGATGAAGATC
ARF4_-_57583049.23-P1P2_4	ARF4	P1P2	GATCCGGCACAGGAATAAGC
ARF4_-_57583065.23-P1P2_3	ARF4	P1P2	GAGCCGGTAGAGGACCTGCT
ARGFX_-_121286824.23-P1P2_1	ARGFX	P1P2	GAGAGAGAGACACACCACGT
ARGFX_-_121286860.23-P1P2_2	ARGFX	P1P2	GCTCTAAGGGGATTCGTGAC
ARGFX_-_121286870.23-P1P2_4	ARGFX	P1P2	GATTCGTGACAGGTAAGCAT
ARGFX_-_121286898.23-P1P2_3	ARGFX	P1P2	GGGGAGGGTAGCCAGAATGT
ARGFX_-_121287052.23-P1P2_5	ARGFX	P1P2	GGTTCACCTCATGAAAATCA
ARHGAP35_+_47421965.23-ENST00000404338.3_3	ARHGAP35	ENST00000404338.3	GCCACACTGATGTTGTAGGT
ARHGAP35_+_47422051.23-ENST00000404338.3_4	ARHGAP35	ENST00000404338.3	GAGCACTCGGGCGCACGAAG
ARHGAP35_-_47421941.23-ENST00000404338.3_1	ARHGAP35	ENST00000404338.3	GGATGTGTCGACGATGATGA
ARHGAP35_-_47422000.23-ENST00000404338.3_2	ARHGAP35	ENST00000404338.3	GCAGTGTGGTGGGATTATCT
ARHGAP35_-_47422010.23-ENST00000404338.3_5	ARHGAP35	ENST00000404338.3	GGGATTATCTGGGACCGAGA
ARHGEF10L_+_17866293.23-P1P2_2	ARHGEF10L	P1P2	GCCGCCGCCACCCGAGCCAA
ARHGEF10L_+_17866397.23-P1P2_5	ARHGEF10L	P1P2	GTCGTCCGCGCCGCTCACAA
ARHGEF10L_+_17866471.23-P1P2_3	ARHGEF10L	P1P2	GACACGCGAGGATCCCGCGG
ARHGEF10L_+_17866474.23-P1P2_4	ARHGEF10L	P1P2	GGGCACACGCGAGGATCCCG
ARHGEF10L_-_17866424.23-P1P2_1	ARHGEF10L	P1P2	GTGAGCGGCGCGGACGACAA
ARHGEF11_+_157015535.23-P1P2_5	ARHGEF11	P1P2	GGCGAGCGCGGCCGCGACGC
ARHGEF11_+_157015574.23-P1P2_4	ARHGEF11	P1P2	GAGCGAGCGGCGAACCGAGG
ARHGEF11_-_157015113.23-P1P2_1	ARHGEF11	P1P2	GGTTGGGCTCCTCCACATCC
ARHGEF11_-_157015491.23-P1P2_2	ARHGEF11	P1P2	GCAGGCTCGGCGCACAGGGA
ARHGEF11_-_157015524.23-P1P2_3	ARHGEF11	P1P2	GGCGGCAGGCCGGCACGAGC
ARHGEF2_-_155948093.23-P1P2_3	ARHGEF2	P1P2	GGGAGACAGGAGATGCACCG
ARHGEF2_-_155948134.23-P1P2_4	ARHGEF2	P1P2	GACCCGAGGACCGCGGCGAA
ARHGEF2_-_155948140.23-P1P2_2	ARHGEF2	P1P2	GGGACCGCGGCGAAAGGAGA
ARHGEF2_-_155948223.23-P1P2_1	ARHGEF2	P1P2	GATTCGATCCGAGACATAAT
ARHGEF2_-_155948313.23-P1P2_5	ARHGEF2	P1P2	GGGGTTCGGCCCGCACGCGT
ARHGEF5_+_144052450.23-P1P2_2	ARHGEF5	P1P2	GCCCGACGGGAGGGAGGGAT
ARHGEF5_+_144052459.23-P1P2_4	ARHGEF5	P1P2	GCCCTGGCCGCCCGACGGGA
ARHGEF5_+_144052601.23-P1P2_5	ARHGEF5	P1P2	GCAGGGCCGAGACGGGAGGA
ARHGEF5_+_144052608.23-P1P2_3	ARHGEF5	P1P2	GGGGAGCCCAGGGCCGAGAC
ARHGEF5_-_144052529.23-P1P2_1	ARHGEF5	P1P2	GTGCGCTGGGGACGGCTCTG
ARID1A_+_27022504.23-P1P2_4	ARID1A	P1P2	GTTCTGCTGCCGGAGAAAGG
ARID1A_+_27022576.23-P1P2_1	ARID1A	P1P2	GCCCTTGCCTGGGAATGAGG
ARID1A_+_27022586.23-P1P2_5	ARID1A	P1P2	GTCCCCCCAAGCCCTTGCCT
ARID1A_-_27022530.23-P1P2_2	ARID1A	P1P2	GTTTCTCCGGCAGCAGAAAG
ARID1A_-_27022545.23-P1P2_3	ARID1A	P1P2	GAAAGCGGAGAGTCACAGCG
ARID1B_+_157098803.23-P1_1	ARID1B	P1	GCGCGCGGCCATGATCGCCG
ARID1B_+_157100309.23-P2_4	ARID1B	P2	GAGCAGCTGATTGAGGGTCG
ARID1B_+_157100315.23-P2_1	ARID1B	P2	GGAGGTGAGCAGCTGATTGA
ARID1B_-_157098817.23-P1_4	ARID1B	P1	GCGCCACGCCGCGGCGATCA
ARID1B_-_157098992.23-P1_3	ARID1B	P1	GCACCGGGACCCATGCTGGG
ARID1B_-_157099132.23-P1_5	ARID1B	P1	GAAGAGCGGCGGCTCCGAGG
ARID1B_-_157099145.23-P1_2	ARID1B	P1	GCCGAGGCGGCTCTCAAGGA
ARID1B_-_157100302.23-P2_5	ARID1B	P2	GGGCCAGAACCAGCACCCGT
ARID1B_-_157100305.23-P2_3	ARID1B	P2	GCAGAACCAGCACCCGTCGG
ARID1B_-_157100366.23-P2_2	ARID1B	P2	GCCATGATGCGGAGCTACGG
ARID2_+_46123483.23-P1P2_2	ARID2	P1P2	GCTCAGTCATGGGCCGGCGG
ARID2_+_46123520.23-P1P2_4	ARID2	P1P2	GGAGCCCGGAGCCCATTCCT
ARID2_-_46123531.23-P1P2_3	ARID2	P1P2	GCCGCCGCCGGCCGAGGAAT
ARID2_-_46123548.23-P1P2_5	ARID2	P1P2	GATGGGCTCCGGGCTCTGGT
ARID2_-_46123742.23-P1P2_1	ARID2	P1P2	GAACCGGGGGGGCAGCGCCG
ARID4A_+_58765323.23-P1P2_4	ARID4A	P1P2	GGCAGCACCACTCCCAGCCG
ARID4A_+_58765344.23-P1P2_2	ARID4A	P1P2	GCCTCCGTGGGCCCCCGTCC
ARID4A_+_58765485.23-P1P2_3	ARID4A	P1P2	GCCAACTGCACCGGGACCTC
ARID4A_-_58765292.23-P1P2_1	ARID4A	P1P2	GGGATTGTGGCAGTAAATCG
ARID4A_-_58765301.23-P1P2_5	ARID4A	P1P2	GCAGTAAATCGGGGCGAGTG
ARID4B_+_235491249.23-P1P2_5	ARID4B	P1P2	GCCGAGCGGCCGCCAAACAA
ARID4B_+_235491441.23-P1P2_3	ARID4B	P1P2	GGCTCGGTCGCCGAAGCGGA
ARID4B_+_235491445.23-P1P2_2	ARID4B	P1P2	GAGGAGCTCGGTCGCCGAAG
ARID4B_+_235491464.23-P1P2_1	ARID4B	P1P2	GGTCAGTCGAGTCCGGAGTG
ARID4B_-_235491474.23-P1P2_4	ARID4B	P1P2	GGCGACCGAGCTCCTCACTC
ARID5B_+_63660954.23-ENST00000279873.7_4	ARID5B	ENST00000279873.7	GATTTCCTGCAGAGATTCCG
ARID5B_+_63661162.23-ENST00000279873.7_2	ARID5B	ENST00000279873.7	GGCGGGAAGAGGATGGATCA
ARID5B_+_63661169.23-ENST00000279873.7_3	ARID5B	ENST00000279873.7	GGATCTCGGCGGGAAGAGGA
ARID5B_+_63661180.23-ENST00000279873.7_5	ARID5B	ENST00000279873.7	GAGGCGCCATACGATCTCGG
ARID5B_-_63660959.23-ENST00000279873.7_1	ARID5B	ENST00000279873.7	GAGAAAGAGGAGCAGCGCCC
ARNT2_+_80696737.23-P1P2_2	ARNT2	P1P2	GGCCGCCGCCACACAAAGGA
ARNT2_+_80696763.23-P1P2_3	ARNT2	P1P2	GCGGGGACCCGGTCAGGCCC
ARNT2_+_80697077.23-P1P2_5	ARNT2	P1P2	GCGCCTGCCCGGGACCGGAT
ARNT2_-_80696751.23-P1P2_1	ARNT2	P1P2	GGCCCGCGCCGTCCTTTGTG
ARNT2_-_80696754.23-P1P2_4	ARNT2	P1P2	GCGCGCCGTCCTTTGTGTGG
ARNTL2_+_27485837.23-P1P2_1	ARNTL2	P1P2	GGCAGCCCGTAGGCGCGCAC
ARNTL2_+_27485847.23-P1P2_2	ARNTL2	P1P2	GGGCCGCCACCGCAGCCCGT
ARNTL2_-_27485854.23-P1P2_3	ARNTL2	P1P2	GGCGTCCCGTGCGCGCCTAC
ARNTL2_-_27485887.23-P1P2_5	ARNTL2	P1P2	GGCCGCCGCGGCACCCGGCA
ARNTL2_-_27486073.23-P1P2_4	ARNTL2	P1P2	GCGAGGCGACGGCCCCAGGT
ARNTL_+_13299385.23-P1P2_1	ARNTL	P1P2	GGAGTCCGGCGCGGGTAAAC
ARNTL_+_13299417.23-P1P2_5	ARNTL	P1P2	GCCGCACTCGGATCCCGCGG
ARNTL_-_13299358.23-P1P2_3	ARNTL	P1P2	GGTGGTGCGACATTTAGGGA
ARNTL_-_13299379.23-P1P2_4	ARNTL	P1P2	GGCAGAAAGTAGGTCAGGGA
ARNTL_-_13299382.23-P1P2_2	ARNTL	P1P2	GGAAAGTAGGTCAGGGACGG
ARNT_+_150848968.23-P1P2_5	ARNT	P1P2	GTAAAGGGGAGGGGCCGAAG
ARNT_+_150848997.23-P1P2_3	ARNT	P1P2	GGGTGAGGAGACGGAGGACT
ARNT_+_150849006.23-P1P2_4	ARNT	P1P2	GGCCAACCCCGGTGAGGAGA
ARNT_+_150849012.23-P1P2_2	ARNT	P1P2	GACTACTGCCAACCCCGGTG
ARNT_+_150849017.23-P1P2_1	ARNT	P1P2	GCGGCGACTACTGCCAACCC
ARPC2_+_219082121.23-P1_4	ARPC2	P1	GTAAGGGAGGCAAGGACGGA
ARPC2_+_219103598.23-P2_1	ARPC2	P2	GTGGTGTAGCAGCCATATCC
ARPC2_-_219081891.23-P1_3	ARPC2	P1	GAGTGGCCGGCTAGAGCCGG
ARPC2_-_219081923.23-P1_1	ARPC2	P1	GACCGGGCTTGTCGGTGAAG
ARPC2_-_219081929.23-P1_2	ARPC2	P1	GCTTGTCGGTGAAGCGGCAG
ARPC2_-_219081972.23-P1_5	ARPC2	P1	GAGGCGGGTTCAGGCTTCGG
ARPC2_-_219103559.23-P2_3	ARPC2	P2	GAGGGCAGTTATCCATTATA
ARPC2_-_219103608.23-P2_2	ARPC2	P2	GTGGTCCTGAAGCCTGGATA
ARPC2_-_219103625.23-P2_4	ARPC2	P2	GTATGGCTGCTACACCACCA
ARPC2_-_219103724.23-P2_5	ARPC2	P2	GAGCCAGGAAGTAGATGATA
ARRB1_+_75062346.23-P1P2_5	ARRB1	P1P2	GCAGCCGCAGAGACGCACGG
ARRB1_+_75062646.23-P1P2_2	ARRB1	P1P2	GTGCGACCGTCGCGGACCAT
ARRB1_-_75062503.23-P1P2_3	ARRB1	P1P2	GCCACACAGGAGACCTCGGG
ARRB1_-_75062662.23-P1P2_4	ARRB1	P1P2	GTGTCGCCCATGGTCCGCGA
ARRB1_-_75062680.23-P1P2_1	ARRB1	P1P2	GACGGTCGCAGGGAGGTCCG
ARRB2_+_4614473.23-P1P2_4	ARRB2	P1P2	GCGGCCCTCGGGACAGGTGT
ARRB2_-_4613811.23-P1P2_5	ARRB2	P1P2	GCCGCGTGTCTGCTAGGAGA
ARRB2_-_4613971.23-P1P2_1	ARRB2	P1P2	GATCTTGGCAGCGGGCGAGG
ARRB2_-_4614022.23-P1P2_2	ARRB2	P1P2	GGCGGGCGCGCGCACCATGG
ARRB2_-_4614048.23-P1P2_3	ARRB2	P1P2	GACCCGGGACCAGGTAAGGG
ARX_+_25030981.23-P2_3	ARX	P2	GAGAGCGCACGCGGGCCCCA
ARX_+_25031006.23-P2_4	ARX	P2	GAGGGTGGTCGCGGTCGCAG
ARX_+_25031186.23-P2_2	ARX	P2	GGCTGAGGGCAAGGACGGCG
ARX_+_25031195.23-P2_5	ARX	P2	GCCGGAAGACGCTGAGGGCA
ARX_+_25033828.23-P1_5	ARX	P1	GGCAATCAGTACCAGGAGGA
ARX_+_25033832.23-P1_3	ARX	P1	GATGAGCAATCAGTACCAGG
ARX_+_25034044.23-P1_1	ARX	P1	GCTTGTCCTGAGCGCGGAGA
ARX_+_25034050.23-P1_4	ARX	P1	GTTACCGCTTGTCCTGAGCG
ARX_-_25031175.23-P2_1	ARX	P2	GCGAGTCGCTGCCCGCAGAG
ARX_-_25033780.23-P1_2	ARX	P1	GATGCTGTCGATGCAGTAGG
AR_+_66763866.23-P1P2_1	AR	P1P2	GCTCCCCGGGATCTCGGAGG
AR_+_66763968.23-P1P2_5	AR	P1P2	GCTCCTGTACAGCACTGGAG
AR_-_66763885.23-P1P2_4	AR	P1P2	GCGCCCCCTCCGAGATCCCG
AR_-_66763912.23-P1P2_3	AR	P1P2	GGCTTGCTGGGAGAGCGGGA
AR_-_66763917.23-P1P2_2	AR	P1P2	GCTGGGAGAGCGGGACGGTC
ASCC1_-_73975665.23-P1P2_3	ASCC1	P1P2	GGGCGGCTGCAGGTAAACCA
ASCC1_-_73975670.23-P1P2_2	ASCC1	P1P2	GCTGCAGGTAAACCAAGGTA
ASCC1_-_73975678.23-P1P2_4	ASCC1	P1P2	GAAACCAAGGTAGGGCGAGG
ASCC1_-_73975861.23-P1P2_5	ASCC1	P1P2	GCCACTCAGGCTGGTCCTGG
ASCC1_-_73975994.23-P1P2_1	ASCC1	P1P2	GCTAGAAAAATGGAGAAGGT
ASCL1_+_103351491.23-P1P2_2	ASCL1	P1P2	GTCCCTGGCCGGATCCCTGT
ASCL1_-_103351482.23-P1P2_5	ASCL1	P1P2	GCACTTCTGGCCAGGGAACG
ASCL1_-_103351486.23-P1P2_4	ASCL1	P1P2	GTCTGGCCAGGGAACGTGGA
ASCL1_-_103351499.23-P1P2_1	ASCL1	P1P2	GCGTGGAAGGCGCACCGACA
ASCL1_-_103351511.23-P1P2_3	ASCL1	P1P2	GACCGACAGGGATCCGGCCA
ASCL2_+_2292175.23-P1P2_3	ASCL2	P1P2	GTGCGCGTGCGAAGGTCTGG
ASCL2_+_2292178.23-P1P2_5	ASCL2	P1P2	GCGCTGCGCGTGCGAAGGTC
ASCL2_-_2292214.23-P1P2_4	ASCL2	P1P2	GCGCAGCGCGCGCTGTGGGA
ASCL2_-_2292240.23-P1P2_2	ASCL2	P1P2	GCGCGGCCCTGGCGACAACA
ASCL2_-_2292271.23-P1P2_1	ASCL2	P1P2	GAGGCGCGCAAGATCCCCGG
ASF1A_+_119215456.23-P1P2_1	ASF1A	P1P2	GCCGGCCAGACGTCGTGCAG
ASF1A_-_119215340.23-P1P2_5	ASF1A	P1P2	GCTCGGGTGCAGCCAATCGA
ASF1A_-_119215390.23-P1P2_3	ASF1A	P1P2	GGGCTGTAGTTTAGTGAAAT
ASF1A_-_119215510.23-P1P2_4	ASF1A	P1P2	GGGGTCTGCGCTCTCCCGAG
ASF1A_-_119215607.23-P1P2_2	ASF1A	P1P2	GGTTCAGGTGAACAATGTAG
ASF1B_+_14247360.23-P1P2_2	ASF1B	P1P2	GGAAGAGGCGGGAGTGGACC
ASF1B_-_14247341.23-P1P2_1	ASF1B	P1P2	GGCCGCGCCTGGGTCCGGTG
ASF1B_-_14247349.23-P1P2_3	ASF1B	P1P2	GTGGGTCCGGTGGGGTCAGT
ASF1B_-_14247364.23-P1P2_5	ASF1B	P1P2	GCAGTGGGGTAGGGCTGACC
ASF1B_-_14247546.23-P1P2_4	ASF1B	P1P2	GGACTCCTCGGACCAATCAG
ASH1L_+_155532357.23-P1P2_4	ASH1L	P1P2	GCTACGCGGACGGAGTCGGG
ASH1L_+_155532488.23-P1P2_3	ASH1L	P1P2	GTGGACGAGGGGGTTCCTGT
ASH1L_+_155532498.23-P1P2_2	ASH1L	P1P2	GAGTGAGGGACTGGACGAGG
ASH1L_+_155532501.23-P1P2_5	ASH1L	P1P2	GGGTAGTGAGGGACTGGACG
ASH1L_+_155532507.23-P1P2_1	ASH1L	P1P2	GCTGAGGGGTAGTGAGGGAC
ASH2L_+_37963053.23-P1P2_5	ASH2L	P1P2	GCCGCCATCACGGCCACCCC
ASH2L_+_37963063.23-P1P2_3	ASH2L	P1P2	GGCTCCTGCCGCCGCCATCA
ASH2L_+_37963376.23-P1P2_4	ASH2L	P1P2	GGCCAAGCGGCGCAGAGGCA
ASH2L_-_37963059.23-P1P2_1	ASH2L	P1P2	GATTCTCGCGAGAAGTCCAG
ASH2L_-_37963062.23-P1P2_2	ASH2L	P1P2	GCTCGCGAGAAGTCCAGGGG
ASPH_+_62626853.23-P1P2_4	ASPH	P1P2	GGCAGCGGTAGCACGAGTGC
ASPH_+_62627059.23-P1P2_1	ASPH	P1P2	GCAGGCGGTGCTGAGGCACA
ASPH_+_62627074.23-P1P2_2	ASPH	P1P2	GTCTTCCCAGGTGCTGCAGG
ASPH_-_62626946.23-P1P2_3	ASPH	P1P2	GGCCATTGCACGGTCCGCGG
ASPH_-_62627161.23-P1P2_5	ASPH	P1P2	GAACCTGTGACTCCCTCCCG
ASXL1_+_30946119.23-P1P2_5	ASXL1	P1P2	GGTGTGTGTGAAGAGTGAGG
ASXL1_+_30946296.23-P1P2_3	ASXL1	P1P2	GCGATCGCTAAGGAATGCGG
ASXL1_+_30946335.23-P1P2_1	ASXL1	P1P2	GCTGCGTCAGTCGCCCACGG
ASXL1_-_30946176.23-P1P2_2	ASXL1	P1P2	GGGCAGACACGCACGCACCC
ASXL1_-_30946186.23-P1P2_4	ASXL1	P1P2	GCACGCACCCGGGCGCCGAA
ASXL2_+_26101274.23-P1P2_3	ASXL2	P1P2	GGCAACGGCAGCAAGAGGAC
ASXL2_+_26101289.23-P1P2_1	ASXL2	P1P2	GGCGGCGGTAGCAGTGGCAA
ASXL2_+_26101307.23-P1P2_5	ASXL2	P1P2	GTAAGAACCCAATATGGCAG
ASXL2_+_26101313.23-P1P2_2	ASXL2	P1P2	GGTACAGTAAGAACCCAATA
ASXL2_+_26101341.23-P1P2_4	ASXL2	P1P2	GAGCGGTCACATGACCGTAG
ATAD2B_+_24149878.23-P1P2_5	ATAD2B	P1P2	GCCGCTGAGGAGGGCGAAGC
ATAD2B_+_24149891.23-P1P2_4	ATAD2B	P1P2	GCTCCGCTCGGCTCCCGCTG
ATAD2B_+_24149925.23-P1P2_1	ATAD2B	P1P2	GGCGAGAACGGGAGAGAAAG
ATAD2B_+_24149936.23-P1P2_2	ATAD2B	P1P2	GGGAGCTCGAGAGCGAGAAC
ATAD2B_-_24149910.23-P1P2_3	ATAD2B	P1P2	GCTCCTCAGCGGGAGCCGAG
ATAD2_+_124408604.23-P1P2_1	ATAD2	P1P2	GGCGCACGCCGAGGCCAGTA
ATAD2_+_124408678.23-P1P2_3	ATAD2	P1P2	GAGCTTGTGGCGCCAGAATT
ATAD2_-_124408631.23-P1P2_5	ATAD2	P1P2	GTGGCCTCGGCGTGCGCGAC
ATAD2_-_124408650.23-P1P2_2	ATAD2	P1P2	GCGGAGAGAGATCCAGCTCC
ATAD2_-_124408665.23-P1P2_4	ATAD2	P1P2	GCTCCAGGCGCTCGCAGCTC
ATF1_+_51157878.23-P1P2_2	ATF1	P1P2	GCAGTCAGGGCCGCTACTGG
ATF1_+_51157881.23-P1P2_4	ATF1	P1P2	GCGGCAGTCAGGGCCGCTAC
ATF1_-_51157890.23-P1P2_5	ATF1	P1P2	GTAGATCATGCCGCCAGTAG
ATF1_-_51157911.23-P1P2_3	ATF1	P1P2	GGCCCTGACTGCCGAGGAAA
ATF1_-_51158152.23-P1P2_1	ATF1	P1P2	GGGGGAAGGACGCGGGAACG
ATF2_+_176032733.23-P1P2_3	ATF2	P1P2	GCAGCAGGGCTGGAGACTGT
ATF2_+_176032892.23-P1P2_4	ATF2	P1P2	GAGAGAGGACGGAAGCCTGT
ATF2_-_176032663.23-P1P2_1	ATF2	P1P2	GAGCACGTCAGGAGCACCCG
ATF2_-_176032680.23-P1P2_2	ATF2	P1P2	GCGAGGTGATGGGAAACGGG
ATF2_-_176032857.23-P1P2_5	ATF2	P1P2	GGTTTACAAAGCACCCCTGG
ATF3_+_212782100.23-P1P2_5	ATF3	P1P2	GGCCTGGCTGCGTGCGACTG
ATF3_+_212782151.23-P1P2_2	ATF3	P1P2	GGCTGAAGGGTGCGCTCGGG
ATF3_+_212782164.23-P1P2_1	ATF3	P1P2	GGGCCGGCGCGCGGGCTGAA
ATF3_+_212782184.23-P1P2_3	ATF3	P1P2	GGGCGAGCACCGAGGACTCA
ATF3_+_212782317.23-P1P2_4	ATF3	P1P2	GAGGGGCGCGAAGGGAATGA
ATF4_-_39916327.23-P1P2_4	ATF4	P1P2	GCCGGCGGCGAAGGAAAGAA
ATF4_-_39916548.23-P1P2_1	ATF4	P1P2	GGACGAAGTCTATAAAGGGC
ATF4_-_39916768.23-P1P2_5	ATF4	P1P2	GAGCCATGGCGTGAGTACCG
ATF4_-_39916771.23-P1P2_2	ATF4	P1P2	GCATGGCGTGAGTACCGGGG
ATF4_-_39916853.23-P1P2_3	ATF4	P1P2	GGCCAGGGCGGTGCCGCCAA
ATF5_+_50432363.23-P1P2_2	ATF5	P1P2	GCCCTCGCGCGGCCCCAACC
ATF5_+_50432424.23-P1P2_1	ATF5	P1P2	GACTGGGGACAGATATATAC
ATF5_+_50432513.23-P1P2_3	ATF5	P1P2	GGCCATGGCCGGGGCTACGC
ATF5_+_50432528.23-P1P2_4	ATF5	P1P2	GGGTCGAGGCTACAGAGCCA
ATF5_+_50432548.23-P1P2_5	ATF5	P1P2	GACGGGCCGGGGGCACAAAG
ATF6B_+_32095596.23-P1P2_4	ATF6B	P1P2	GGCGGAGCCAATGAGGGATG
ATF6B_+_32095780.23-P1P2_5	ATF6B	P1P2	GTACGGAATCCGCCATCTGA
ATF6B_+_32095825.23-P1P2_3	ATF6B	P1P2	GGCACGCGGGAAAGAAGCGG
ATF6B_+_32096004.23-P1P2_2	ATF6B	P1P2	GGGCCTTGGGAACCGTCTCC
ATF6B_-_32095947.23-P1P2_1	ATF6B	P1P2	GTGTCGGTGAAGAAACGCGT
ATF6_+_161736096.23-P1P2_1	ATF6	P1P2	GTTAATATCTGGGACGGCGG
ATF6_+_161736178.23-P1P2_5	ATF6	P1P2	GGGGCTAAAAGGTGACTCCA
ATF6_+_161736292.23-P1P2_4	ATF6	P1P2	GCCACGAGTGGGCGGAAGTA
ATF6_-_161736133.23-P1P2_2	ATF6	P1P2	GTATTAATCACGGAGTTCCA
ATF6_-_161736156.23-P1P2_3	ATF6	P1P2	GGAAGGAACTTGTGAAATGG
ATF7IP2_+_10480166.23-P1P2_4	ATF7IP2	P1P2	GGCGCCCGTCCGCCCCTCAG
ATF7IP2_-_10479924.23-P1P2_2	ATF7IP2	P1P2	GGCCGGACCAGCATTGTTAA
ATF7IP2_-_10479940.23-P1P2_1	ATF7IP2	P1P2	GTAACGGCTGCGGTTCGAAG
ATF7IP2_-_10479958.23-P1P2_3	ATF7IP2	P1P2	GGTGGCTGTGGGTATTGCTG
ATF7IP2_-_10480285.23-P1P2_5	ATF7IP2	P1P2	GTAGGGACTGCGGAGGGAAG
ATF7IP_+_14538328.23-P2_4	ATF7IP	P2	GAGTAATTGGTTCTTACCTC
ATF7IP_-_14518605.23-P1_1	ATF7IP	P1	GGCGCGTGCAAGGGAGAAGC
ATF7IP_-_14518679.23-P1_2	ATF7IP	P1	GTGAAGCGCGCGAAAAGCTG
ATF7IP_-_14518682.23-P1_3	ATF7IP	P1	GAGCGCGCGAAAAGCTGAGG
ATF7IP_-_14518693.23-P1_4	ATF7IP	P1	GAGCTGAGGCGGCAACGTCG
ATF7IP_-_14518719.23-P1_5	ATF7IP	P1	GCTGCGCGGGACGGCTCTGT
ATF7IP_-_14538285.23-P2_2	ATF7IP	P2	GCTAGTCTTTGTAGCTGCTT
ATF7IP_-_14538334.23-P2_1	ATF7IP	P2	GTCACATGCATCAGGACCAG
ATF7IP_-_14538504.23-P2_3	ATF7IP	P2	GAAACAGTACATAGCATGGT
ATF7IP_-_14538512.23-P2_5	ATF7IP	P2	GCATAGCATGGTGGGGTCAA
ATF7_+_54019638.23-P1P2_2	ATF7	P1P2	GAGCCTAATGGAAGGATCAT
ATF7_+_54019710.23-P1P2_1	ATF7	P1P2	GAAGTAGCCCCGGGGGGCAC
ATF7_+_54019716.23-P1P2_5	ATF7	P1P2	GTGGTGTAAGTAGCCCCGGG
ATF7_+_54020103.23-P1P2_3	ATF7	P1P2	GGGAGCTGGAGACAGATTGT
ATF7_+_54020131.23-P1P2_4	ATF7	P1P2	GGTATCCGTTCCGCCAAGGG
ATMIN_+_81069441.23-P1P2_3	ATMIN	P1P2	GGCCGCCCGGCCCAGTTCGT
ATMIN_+_81069661.23-P1P2_2	ATMIN	P1P2	GGGATCAGCTCCCCCGCCGG
ATMIN_+_81069685.23-P1P2_1	ATMIN	P1P2	GGGGACAGCTCGCTCACCGA
ATMIN_+_81069786.23-P1P2_5	ATMIN	P1P2	GCAGGCGGTGGCTCTTGACT
ATMIN_-_81069453.23-P1P2_4	ATMIN	P1P2	GGGGGCGGGGCCTACGAACT
ATM_+_108094013.23-P1P2_4	ATM	P1P2	GGAGGAGTCAAGGGCCACTC
ATM_-_108093795.23-P1P2_2	ATM	P1P2	GTTGAACCGGAAGCGGGAGT
ATM_-_108093813.23-P1P2_1	ATM	P1P2	GTAGGTAGCTGCGTGGCTAA
ATM_-_108093829.23-P1P2_5	ATM	P1P2	GTAACGGAGAAAAGAAGCCG
ATM_-_108093839.23-P1P2_3	ATM	P1P2	GAAGAAGCCGTGGCCGCGGG
ATN1_+_7036957.23-P1P2_3	ATN1	P1P2	GACTCGCACAGGAAAGCGGA
ATN1_+_7036968.23-P1P2_1	ATN1	P1P2	GTGCGTCCGGCGACTCGCAC
ATN1_+_7037039.23-P1P2_2	ATN1	P1P2	GAGCCGCGGTCCCTCCGAAA
ATN1_+_7037389.23-P1P2_4	ATN1	P1P2	GCGGCCCCGACCCCCCCGGA
ATN1_-_7037050.23-P1P2_5	ATN1	P1P2	GTCGGGCCGGGCCATTTCGG
ATOH8_-_85981004.23-P1P2_3	ATOH8	P1P2	GCTGCCTCCTCTCCGGGCGG
ATOH8_-_85981028.23-P1P2_4	ATOH8	P1P2	GCTGACTGATCTCGCGAACT
ATOH8_-_85981251.23-P1P2_1	ATOH8	P1P2	GGGGAGAGCCAGAGACTCCT
ATOH8_-_85981376.23-P1P2_2	ATOH8	P1P2	GTGTGCGTGAAGGAGCTGAA
ATOH8_-_85981509.23-P1P2_5	ATOH8	P1P2	GGCTGCGGGACAGGACCCAT
ATP1B4_+_119495941.23-P1P2_1	ATP1B4	P1P2	GCTGCTGGTACAGGAGACAC
ATP1B4_+_119495956.23-P1P2_3	ATP1B4	P1P2	GAGAGTTCTGGAGCTTCTGC
ATP1B4_+_119495968.23-P1P2_2	ATP1B4	P1P2	GGGCAATCGGGTGAGAGTTC
ATP1B4_+_119495981.23-P1P2_5	ATP1B4	P1P2	GCGCAGCAGAGGCAGGCAAT
ATP1B4_+_119496010.23-P1P2_4	ATP1B4	P1P2	GCCTTCTCATGGCTGTTCAG
ATP2B4_+_203595956.23-P1P2_2	ATP2B4	P1P2	GCAACAGCTCTAGCTAACTC
ATP2B4_+_203595978.23-P1P2_4	ATP2B4	P1P2	GCTTAAGAAAATGCTTGTCA
ATP2B4_-_203595955.23-P1P2_1	ATP2B4	P1P2	GGAGCTGGTGAGCAAGAGTC
ATP2B4_-_203596034.23-P1P2_5	ATP2B4	P1P2	GTGAGATCGTCCAAAGCTGG
ATP2B4_-_203596191.23-P1P2_3	ATP2B4	P1P2	GGGAGACCCAGCCCACTCCC
ATP6V1B2_+_20054954.23-P1P2_4	ATP6V1B2	P1P2	GGGCACGGGTAGCTCGGGTG
ATP6V1B2_+_20054959.23-P1P2_3	ATP6V1B2	P1P2	GCGGTGGGCACGGGTAGCTC
ATP6V1B2_+_20054974.23-P1P2_5	ATP6V1B2	P1P2	GCCACCGCCGGCCCACCGGT
ATP6V1B2_+_20055090.23-P1P2_1	ATP6V1B2	P1P2	GGGAGCAAAGGGCTAGGCTA
ATP6V1B2_-_20054985.23-P1P2_2	ATP6V1B2	P1P2	GGCTACCCGTGCCCACCGGT
ATP8B1_+_55470513.23-P1P2_5	ATP8B1	P1P2	GCCGAGCGGAGAAACCAGTT
ATP8B1_+_55470527.23-P1P2_1	ATP8B1	P1P2	GCCAGAGGCACCTCCCCGAG
ATP8B1_+_55470569.23-P1P2_3	ATP8B1	P1P2	GCAGCCCCAGCGAGGCTCGG
ATP8B1_-_55470521.23-P1P2_4	ATP8B1	P1P2	GTCCGCCGGACCGGCCAAAC
ATP8B1_-_55470587.23-P1P2_2	ATP8B1	P1P2	GCGGCCGCCGAGCCTCGCTG
ATRX_+_77041530.23-P1P2_2	ATRX	P1P2	GGGCGCGGGGGAGCGCAGAT
ATRX_+_77041653.23-P1P2_5	ATRX	P1P2	GCGGTGTCGCTTTGTTTCCG
ATRX_+_77041684.23-P1P2_3	ATRX	P1P2	GGAGCCTCGGCCCAACAAAA
ATRX_-_77041440.23-P1P2_1	ATRX	P1P2	GTGCCTGGGCCCAGACCGCT
ATRX_-_77041455.23-P1P2_4	ATRX	P1P2	GCGCTGGGGCCCATGAGACG
ATXN1_+_16761661.23-P1P2_2	ATXN1	P1P2	GTACAGTGGCGGAGCCGTAC
ATXN1_-_16761442.23-P1P2_4	ATXN1	P1P2	GGCCCCTCTCGGGAGATCGG
ATXN1_-_16761628.23-P1P2_3	ATXN1	P1P2	GCTCTGGCTGCTGCTCCACG
ATXN1_-_16761659.23-P1P2_5	ATXN1	P1P2	GGATCCCCCTGCAGTGAAAC
ATXN1_-_16761669.23-P1P2_1	ATXN1	P1P2	GCAGTGAAACAGGTCCTGTA
ATXN7L3_+_42277279.23-P1P2_3	ATXN7L3	P1P2	GCGCGCCCGCGCAGAGGGAG
ATXN7L3_+_42277406.23-P1P2_4	ATXN7L3	P1P2	GGCAGGCGCGAGCAGTCGCT
ATXN7L3_+_42277423.23-P1P2_5	ATXN7L3	P1P2	GGCGCTCGGGCCCTTCTAGC
ATXN7L3_+_42277462.23-P1P2_1	ATXN7L3	P1P2	GAGCAAATGCTGCCGAGCTG
ATXN7L3_-_42277461.23-P1P2_2	ATXN7L3	P1P2	GAGCGCGTGCATCTGCCCCG
ATXN7_+_63850052.23-ENST00000398590.3_4	ATXN7	ENST00000398590.3	GCCCAGCGACGCGCCCCCCT
ATXN7_+_63898160.23-ENST00000538065.1_2	ATXN7	ENST00000538065.1	GCGCGGCCCGCGGACCGGGT
ATXN7_+_63898186.23-ENST00000538065.1_1	ATXN7	ENST00000538065.1	GAGGCGCCAGGGAGTTCCGG
ATXN7_+_63898197.23-ENST00000538065.1_4	ATXN7	ENST00000538065.1	GGTTTTTTAAGGAGGCGCCA
ATXN7_-_63850049.23-ENST00000398590.3_1	ATXN7	ENST00000398590.3	GCCAGGAGAGGCGGGACTAG
ATXN7_-_63850058.23-ENST00000398590.3_3	ATXN7	ENST00000398590.3	GGCGGGACTAGGGGTACCGA
ATXN7_-_63850061.23-ENST00000398590.3_2	ATXN7	ENST00000398590.3	GGGACTAGGGGTACCGAGGG
ATXN7_-_63850240.23-ENST00000398590.3_5	ATXN7	ENST00000398590.3	GTCGGCGGGTGCGGGAAAAA
ATXN7_-_63898461.23-ENST00000538065.1_5	ATXN7	ENST00000538065.1	GGGCGCACACGGCCGGAGGA
ATXN7_-_63898568.23-ENST00000538065.1_3	ATXN7	ENST00000538065.1	GGGACAGTCGTGGAATCTGT
AURKB_+_8113488.23-P1P2_5	AURKB	P1P2	GCTACGGCCGACAGACGGTA
AURKB_+_8113717.23-P1P2_2	AURKB	P1P2	GGTAGGGACGATAGCAGGGC
AURKB_+_8113846.23-P1P2_1	AURKB	P1P2	GTAGCAGTGCCTTGGACCCC
AURKB_+_8113854.23-P1P2_4	AURKB	P1P2	GCGGGAGAGTAGCAGTGCCT
AURKB_-_8113837.23-P1P2_3	AURKB	P1P2	GGCGCAAGGCCTGCGACAGG
AUTS2_+_69063482.23-P1P2_1	AUTS2	P1P2	GTGCACGGCGTGTCCCCGGG
AUTS2_+_69063485.23-P1P2_5	AUTS2	P1P2	GGGGTGCACGGCGTGTCCCC
AUTS2_+_69063504.23-P1P2_4	AUTS2	P1P2	GGAGAAAGCCCCGAGCCGGA
AUTS2_+_69063642.23-P1P2_2	AUTS2	P1P2	GTCTCCAGCGGGAGAGACAC
AUTS2_-_69063511.23-P1P2_3	AUTS2	P1P2	GGGACACGCCGTGCACCCTC
AXIN1_+_402641.23-P1P2_1	AXIN1	P1P2	GCTGGCTCGGGAGGCGATCG
AXIN1_-_402444.23-P1P2_4	AXIN1	P1P2	GTCCGGGCCCATGCGCTCAG
AXIN1_-_402618.23-P1P2_5	AXIN1	P1P2	GCGCGGCTCCGGGCCGACTC
AXIN1_-_402631.23-P1P2_3	AXIN1	P1P2	GCGACTCCGGCCGGCTCTGG
AXIN1_-_402634.23-P1P2_2	AXIN1	P1P2	GCTCCGGCCGGCTCTGGCGG
BACH1_+_30671691.23-P1P2_5	BACH1	P1P2	GGGCGGCGGAGGACAATACG
BACH1_-_30671274.23-P1P2_4	BACH1	P1P2	GCCGCGCCGCGCCTCAGCTC
BACH1_-_30671281.23-P1P2_3	BACH1	P1P2	GGCGCCTCAGCTCTGGTGAG
BACH1_-_30671373.23-P1P2_1	BACH1	P1P2	GCGGCGGACAGGTCCAGTGA
BACH1_-_30671379.23-P1P2_2	BACH1	P1P2	GACAGGTCCAGTGAAGGCGC
BACH2_+_91006457.23-P1P2_5	BACH2	P1P2	GCGCACAGCGCTAACGTGAG
BACH2_-_91006296.23-P1P2_2	BACH2	P1P2	GGGCGAGGTGGGCAGTTCGT
BACH2_-_91006316.23-P1P2_4	BACH2	P1P2	GGGTCACCGAAAGCTCGCGG
BACH2_-_91006333.23-P1P2_3	BACH2	P1P2	GGGAGGGGACGCGCATCACA
BACH2_-_91006500.23-P1P2_1	BACH2	P1P2	GACCGCAGCCCGGGCGTGCA
BAG2_+_57037137.23-P1P2_3	BAG2	P1P2	GAGAGACCGAGCGCCTAATG
BAG2_+_57037166.23-P1P2_1	BAG2	P1P2	GAGTCTCTGAGGCACGGGAG
BAG2_+_57037172.23-P1P2_4	BAG2	P1P2	GAGCGCAAGTCTCTGAGGCA
BAG2_+_57037177.23-P1P2_2	BAG2	P1P2	GTGGGGAGCGCAAGTCTCTG
BAG2_+_57037207.23-P1P2_5	BAG2	P1P2	GCTCGAGGATGGGCCGACAG
BAHCC1_+_79373353.23-P1P2_3	BAHCC1	P1P2	GCGGCCGCGCACCGAGCCAG
BAHCC1_+_79373376.23-P1P2_2	BAHCC1	P1P2	GGGAGGACTGGGCTTCTCGG
BAHCC1_+_79373387.23-P1P2_1	BAHCC1	P1P2	GGTCAGCACGCGGGAGGACT
BAHCC1_+_79373393.23-P1P2_4	BAHCC1	P1P2	GGGGCCGGTCAGCACGCGGG
BAHCC1_+_79373563.23-P1P2_5	BAHCC1	P1P2	GGCTCCGACAGCAGATGCGG
BAHD1_+_40733211.23-P1P2_5	BAHD1	P1P2	GGCGGGGCAGGCAGCCGGAC
BAHD1_+_40733382.23-P1P2_1	BAHD1	P1P2	GGGCGGCTGGAACCCCCCGG
BAHD1_+_40733399.23-P1P2_4	BAHD1	P1P2	GCGGCCGGGCTGGAATCCGG
BAHD1_-_40733163.23-P1P2_2	BAHD1	P1P2	GGCTCTCGGGGAGTTTGTGG
BAHD1_-_40733183.23-P1P2_3	BAHD1	P1P2	GGGAACCGCGAGCGGCGTAG
BAMBI_+_28966480.23-P1P2_1	BAMBI	P1P2	GGGGTCTCCACAGCACGCAA
BAMBI_+_28966499.23-P1P2_3	BAMBI	P1P2	GGTTCTCAGCGAAGAGAGTA
BAMBI_+_28966656.23-P1P2_4	BAMBI	P1P2	GAGCATGGAGCGCGGCTACA
BAMBI_-_28966451.23-P1P2_2	BAMBI	P1P2	GCGCGGAGCCGGAGAGACCT
BAMBI_-_28966495.23-P1P2_5	BAMBI	P1P2	GCGGATACCCTTGCGTGCTG
BANF1_+_65769753.23-P1P2_1	BANF1	P1P2	GTGAGGGAGATAGGCCTCCA
BANF1_-_65769955.23-P1P2_2	BANF1	P1P2	GTCTTGAAGCGACCCGGAAG
BANF1_-_65770041.23-P1P2_4	BANF1	P1P2	GTTACGGGAACTGAAGTTGC
BANF1_-_65770057.23-P1P2_5	BANF1	P1P2	GTGCGGGTGAGCGCCAGCCG
BANF1_-_65770074.23-P1P2_3	BANF1	P1P2	GCGCGGAGCAGGGCCCTGAT
BARHL1_+_135457544.23-P1P2_3	BARHL1	P1P2	GGCGCCTCCCTGCTCCTCGG
BARHL1_+_135458215.23-P1P2_4	BARHL1	P1P2	GCCCGCGCGGTGGGAGAGAA
BARHL1_-_135458017.23-P1P2_5	BARHL1	P1P2	GTGGATCTAATGCGCAGAGG
BARHL1_-_135458021.23-P1P2_2	BARHL1	P1P2	GTCTAATGCGCAGAGGAGGT
BARHL1_-_135458047.23-P1P2_1	BARHL1	P1P2	GGAGCTCCCGGGCTCCCCCA
BARHL2_+_91182286.23-P1P2_4	BARHL2	P1P2	GGGCGACAGCAAACCTCTGG
BARHL2_+_91182663.23-P1P2_3	BARHL2	P1P2	GGCAGCCCAGGCATGATGAA
BARHL2_+_91182789.23-P1P2_5	BARHL2	P1P2	GTTTCTTCGCTGGTTCGGGG
BARHL2_+_91182838.23-P1P2_1	BARHL2	P1P2	GAAGCGGCGGCAACATTGTT
BARHL2_-_91182582.23-P1P2_2	BARHL2	P1P2	GGAAGAAGGCGCCGTCCCTA
BARX1_+_96717435.23-P1P2_4	BARX1	P1P2	GAAACCGCGGGCGCAGCAGT
BARX1_+_96717617.23-P1P2_1	BARX1	P1P2	GGCGCAGTCCCGGGTTCGAC
BARX1_-_96717530.23-P1P2_5	BARX1	P1P2	GTAGGCCGGCCCGCAGCTCG
BARX1_-_96717533.23-P1P2_3	BARX1	P1P2	GGCCGGCCCGCAGCTCGGGG
BARX1_-_96717631.23-P1P2_2	BARX1	P1P2	GGGCTCGGCCGGTCGAACCC
BARX2_+_129245577.23-P1P2_3	BARX2	P1P2	GCTGCGCGCCTAGTGCCCGG
BARX2_+_129245920.23-P1P2_1	BARX2	P1P2	GGTGGCAGTGCATGGTGAGC
BARX2_-_129245560.23-P1P2_5	BARX2	P1P2	GGAGCGCGAGACACCAGAGC
BARX2_-_129245563.23-P1P2_2	BARX2	P1P2	GCGCGAGACACCAGAGCGGG
BARX2_-_129245750.23-P1P2_4	BARX2	P1P2	GAAGATGCTGATCTGCGGGT
BASP1_+_17217775.23-P1P2_1	BASP1	P1P2	GCCCGGAGCGAGGAGCCAGT
BASP1_+_17217799.23-P1P2_2	BASP1	P1P2	GCTCTCTCCCGGCTCGACGG
BASP1_+_17217802.23-P1P2_4	BASP1	P1P2	GAGGCTCTCTCCCGGCTCGA
BASP1_-_17217716.23-P1P2_3	BASP1	P1P2	GGCGAGCGCGAGAAATGCAG
BASP1_-_17217782.23-P1P2_5	BASP1	P1P2	GGCGGCGGCAGCGCTCCAAC
BATF2_+_64764369.23-P1P2_2	BATF2	P1P2	GAAGCCATGCACCTCTGTGG
BATF2_-_64764380.23-P1P2_4	BATF2	P1P2	GCAGCCCATTGCCCCCACAG
BATF2_-_64764396.23-P1P2_1	BATF2	P1P2	GCAGAGGTGCATGGCTTAGG
BATF2_-_64764399.23-P1P2_3	BATF2	P1P2	GAGGTGCATGGCTTAGGCGG
BATF2_-_64764409.23-P1P2_5	BATF2	P1P2	GCTTAGGCGGGGGAGCAGAG
BATF3_+_212872874.23-P1P2_5	BATF3	P1P2	GTGCGGCCGGAGACAAGCAG
BATF3_+_212873092.23-P1P2_3	BATF3	P1P2	GAGCGCCCGGCATGTCGCAA
BATF3_+_212873228.23-P1P2_1	BATF3	P1P2	GGAGAGCGGGAAGCCTGAGG
BATF3_+_212873251.23-P1P2_4	BATF3	P1P2	GGGGCCGACGCGTGGAGTAG
BATF3_+_212873270.23-P1P2_2	BATF3	P1P2	GACTGGCGCGCGGGGACACT
BATF_+_75988828.23-P1P2_2	BATF	P1P2	GCAGAGGGACTGCTCCCCAA
BATF_-_75988864.23-P1P2_3	BATF	P1P2	GCCCTCTGCACCCCAGAGTG
BATF_-_75988876.23-P1P2_1	BATF	P1P2	GCAGAGTGAGGAGGACGCAG
BATF_-_75988883.23-P1P2_4	BATF	P1P2	GAGGAGGACGCAGGGGTCAG
BATF_-_75988898.23-P1P2_5	BATF	P1P2	GTCAGAGGTGGCTACAGGGC
BAZ1A_+_35344470.23-P1P2_5	BAZ1A	P1P2	GCCCGCGCGGAGTCGGGCAG
BAZ1A_+_35344501.23-P1P2_4	BAZ1A	P1P2	GGAGGCGGGGAAGTGGCGGT
BAZ1A_+_35344505.23-P1P2_1	BAZ1A	P1P2	GCCGAGAGGCGGGGAAGTGG
BAZ1A_+_35344514.23-P1P2_3	BAZ1A	P1P2	GCCAGGAGCTCCGAGAGGCG
BAZ1A_+_35344519.23-P1P2_2	BAZ1A	P1P2	GACTTCCCAGGAGCTCCGAG
BAZ1B_+_72936507.23-P1P2_3	BAZ1B	P1P2	GCGGCCGCCGGGACCCGAAG
BAZ1B_-_72936444.23-P1P2_4	BAZ1B	P1P2	GCCGCGCGACAGTCATGGAG
BAZ1B_-_72936454.23-P1P2_2	BAZ1B	P1P2	GGTCATGGAGCGGAACGCCA
BAZ1B_-_72936525.23-P1P2_5	BAZ1B	P1P2	GCCTCCGCTTCGGGTCCCGG
BAZ1B_-_72936561.23-P1P2_1	BAZ1B	P1P2	GTCCTCCTCAGCAGCACCGG
BAZ2A_+_57023850.23-P1_2	BAZ2A	P1	GGGAGCCCCGCTTTCATCCG
BAZ2A_+_57024085.23-P1_4	BAZ2A	P1	GCCTCCCCCGCCGGCCATGT
BAZ2A_+_57029894.23-P2_1	BAZ2A	P2	GTCCCTGGCTGACTCAGCAG
BAZ2A_+_57029964.23-P2_3	BAZ2A	P2	GAGCTGTGCCAGCCTGACAT
BAZ2A_+_57030124.23-P2_5	BAZ2A	P2	GCATCACCCTACAGCAGTTC
BAZ2A_-_57023996.23-P1_1	BAZ2A	P1	GCGCGCTCCGGGCGCCAGAA
BAZ2A_-_57024000.23-P1_5	BAZ2A	P1	GCTCCGGGCGCCAGAACGGG
BAZ2A_-_57024103.23-P1_3	BAZ2A	P1	GGAGCCAACATGGCCGGCGG
BAZ2A_-_57030140.23-P2_2	BAZ2A	P2	GCACAGCCTGAACTGCTGTA
BAZ2A_-_57030166.23-P2_4	BAZ2A	P2	GGTCCCTGTGTGACAGACTG
BAZ2B_-_160471794.23-P1P2_4	BAZ2B	P1P2	GGAGCCGCGAAAGAGAACGG
BAZ2B_-_160472135.23-P1P2_5	BAZ2B	P1P2	GAGGGGGCGGAGGCAAAAAA
BAZ2B_-_160472301.23-P1P2_3	BAZ2B	P1P2	GTGAGCGCTGGAAGCCGAAG
BAZ2B_-_160472590.23-P1P2_1	BAZ2B	P1P2	GGACCGGCGAGGATAAACAG
BAZ2B_-_160472605.23-P1P2_2	BAZ2B	P1P2	GACAGCGGCGGAGGGCGAGA
BBS7_+_122791581.23-P1P2_1	BBS7	P1P2	GGACCTAGGCGCGGTAGCTG
BBS7_+_122791590.23-P1P2_5	BBS7	P1P2	GGCAGCCCAGGACCTAGGCG
BBS7_+_122791595.23-P1P2_3	BBS7	P1P2	GCCTGTGCAGCCCAGGACCT
BBS7_-_122791607.23-P1P2_4	BBS7	P1P2	GGCTACCGCGCCTAGGTCCT
BBS7_-_122791629.23-P1P2_2	BBS7	P1P2	GCTGCACAGGCGGGGCGACA
BBX_+_107241861.23-P1P2_2	BBX	P1P2	GGAAAGTGGAGAGAAGCTCG
BBX_+_107241894.23-P1P2_3	BBX	P1P2	GAGCCCTCAGCGGCCAGTCA
BBX_+_107241904.23-P1P2_5	BBX	P1P2	GGTGTGTAGCTAGCCCTCAG
BBX_-_107241847.23-P1P2_4	BBX	P1P2	GGGAGCAGTGTACAGTGAAG
BBX_-_107241850.23-P1P2_1	BBX	P1P2	GGCAGTGTACAGTGAAGCGG
BCAS3_+_58755224.23-P1P2_5	BCAS3	P1P2	GCAGCTCTAGGCTCACTGTT
BCAS3_+_58755272.23-P1P2_1	BCAS3	P1P2	GGCCCTGCCAGCCCTCTCAC
BCAS3_-_58755198.23-P1P2_3	BCAS3	P1P2	GGCTGAGGCGTGGTAGGAAG
BCAS3_-_58755268.23-P1P2_4	BCAS3	P1P2	GAGACTAGCGTTAACCGGCG
BCAS3_-_58755467.23-P1P2_2	BCAS3	P1P2	GTCCGTGTTGGAGGTTAAGT
BCL10_+_85742220.23-P1P2_3	BCL10	P1P2	GTCGCCGTCGACCTCAGAGG
BCL10_+_85742223.23-P1P2_4	BCL10	P1P2	GGCGTCGCCGTCGACCTCAG
BCL10_-_85742036.23-P1P2_5	BCL10	P1P2	GGACGGTGCGGTGGGCTCCA
BCL10_-_85742197.23-P1P2_2	BCL10	P1P2	GCGGGAACAGAGGGACTCGG
BCL10_-_85742238.23-P1P2_1	BCL10	P1P2	GGCCCCGCCTCTGAGGTCGA
BCL11A_-_60780410.23-P1P2_3	BCL11A	P1P2	GGCTTGCGGCGAGACATGGT
BCL11A_-_60780497.23-P1P2_5	BCL11A	P1P2	GGAGAGCCGGGTTAGAAAGA
BCL11A_-_60780590.23-P1P2_1	BCL11A	P1P2	GCGCAGGGAAGATGAATTGT
BCL11A_-_60780603.23-P1P2_4	BCL11A	P1P2	GAATTGTGGGAGAGCCGTCA
BCL11A_-_60780738.23-P1P2_2	BCL11A	P1P2	GTGAGCTGCAAGTTCAAGTG
BCL11B_+_99737879.23-P1P2_2	BCL11B	P1P2	GAAAGAAACCAGCCAGTCCG
BCL11B_+_99738010.23-P1P2_5	BCL11B	P1P2	GGACCCTGAAAGAAAGTGTC
BCL11B_-_99737696.23-P1P2_1	BCL11B	P1P2	GCCTCCTCCTCTGCCCGGGT
BCL11B_-_99738038.23-P1P2_3	BCL11B	P1P2	GCTTTCTTTCAGGGTCTGGT
BCL11B_-_99738041.23-P1P2_4	BCL11B	P1P2	GTCTTTCAGGGTCTGGTAGG
BCL2L12_+_50169281.23-P1P2_5	BCL2L12	P1P2	GGCCTCCTCCACTCAACTTG
BCL2L12_-_50169277.23-P1P2_3	BCL2L12	P1P2	GGTTTGTACGAGTTCAGTGG
BCL2L12_-_50169295.23-P1P2_1	BCL2L12	P1P2	GGAGGAGACCGCAAGTTGAG
BCL2L12_-_50169298.23-P1P2_2	BCL2L12	P1P2	GGAGACCGCAAGTTGAGTGG
BCL2L12_-_50169301.23-P1P2_4	BCL2L12	P1P2	GACCGCAAGTTGAGTGGAGG
BCL3_+_45251990.23-P1P2_3	BCL3	P1P2	GGCTCGGCTGCACGGGAGGG
BCL3_+_45251993.23-P1P2_1	BCL3	P1P2	GTGGGCTCGGCTGCACGGGA
BCL3_+_45252011.23-P1P2_2	BCL3	P1P2	GCGGCGGCCGGAGAGCGGCT
BCL3_+_45252050.23-P1P2_5	BCL3	P1P2	GTGGCCCCCGCGGGGCATCG
BCL3_-_45252042.23-P1P2_4	BCL3	P1P2	GCTCCGGCCGCCGTCCCCGG
BCL6_+_187463213.23-P1P2_4	BCL6	P1P2	GGGTGATGCAAGAAGTTTCT
BCL6_-_187462973.23-P1P2_2	BCL6	P1P2	GGAGACGTGGGACTAATCTT
BCL6_-_187463123.23-P1P2_3	BCL6	P1P2	GTGATCATGAGCAGCGGCGG
BCL6_-_187463200.23-P1P2_1	BCL6	P1P2	GAGCAACAGCAATAATCACC
BCL6_-_187463207.23-P1P2_5	BCL6	P1P2	GGCAATAATCACCTGGTGTC
BCL9L_+_118796568.23-P1P2_5	BCL9L	P1P2	GCGGCAGCGCAGGGGAGCCC
BCL9L_+_118796587.23-P1P2_1	BCL9L	P1P2	GGGAGGGGCAAGCGAGGCTC
BCL9L_+_118796604.23-P1P2_3	BCL9L	P1P2	GGGGGAGTGGAGCCGAGTGG
BCL9L_+_118796622.23-P1P2_4	BCL9L	P1P2	GCCGATGCTTATTCAGGCTG
BCL9L_-_118796614.23-P1P2_2	BCL9L	P1P2	GCCTCGCTTGCCCCTCCACT
BCLAF1_+_136610894.23-P1P2_1	BCLAF1	P1P2	GTCGGGAAATGGCCGCTGTG
BCLAF1_+_136610935.23-P1P2_3	BCLAF1	P1P2	GCGCGTCGAAGGTAGCTCTA
BCLAF1_+_136610946.23-P1P2_2	BCLAF1	P1P2	GAGACGTGCTAGCGCGTCGA
BCLAF1_-_136610528.23-P1P2_4	BCLAF1	P1P2	GCGGGCGCGCGCAGAGGTAC
BCLAF1_-_136610904.23-P1P2_5	BCLAF1	P1P2	GCTCCGTTGCAACCACACAG
BCOR_+_39957149.23-P1P2_5	BCOR	P1P2	GTGCGCTCCTCGCTGAACGC
BCOR_+_39957177.23-P1P2_1	BCOR	P1P2	GGGCTCCCAGCGGCAAGGTG
BCOR_+_39957197.23-P1P2_2	BCOR	P1P2	GGCGGCGGCAGACGGAGCCT
BCOR_+_39957212.23-P1P2_3	BCOR	P1P2	GTTGGGATCGCGGCGTGCGG
BCOR_-_39957164.23-P1P2_4	BCOR	P1P2	GGCTCGGCCCGCGTTCAGCG
BDP1_+_70751690.23-P1P2_1	BDP1	P1P2	GCGGAACATGGCGGAGGCAG
BDP1_+_70751699.23-P1P2_5	BDP1	P1P2	GCGTGCCCTGCGGAACATGG
BDP1_-_70751524.23-P1P2_3	BDP1	P1P2	GTGGCAGGGTCATGAAAAAG
BDP1_-_70751527.23-P1P2_2	BDP1	P1P2	GCAGGGTCATGAAAAAGCGG
BDP1_-_70751530.23-P1P2_4	BDP1	P1P2	GGGTCATGAAAAAGCGGCGG
BEND3_+_107436278.23-P1P2_4	BEND3	P1P2	GGTCCCAGGTAAGTGCGGGG
BEND3_+_107436281.23-P1P2_3	BEND3	P1P2	GCGCGTCCCAGGTAAGTGCG
BEND3_+_107436512.23-P1P2_5	BEND3	P1P2	GCTTGTGCGGAAATGACACA
BEND3_-_107436297.23-P1P2_1	BEND3	P1P2	GATCCGCCCCGCACTTACCT
BEND3_-_107436507.23-P1P2_2	BEND3	P1P2	GGCGCTCTCGCGTGACGTGA
BEND5_+_49242360.23-P1P2_1	BEND5	P1P2	GACCGGGGCCCGGAGGAATT
BEND5_+_49242375.23-P1P2_5	BEND5	P1P2	GAGGTGTACGCCGTGTACCG
BEND5_-_49242373.23-P1P2_4	BEND5	P1P2	GGCCCGGCGCCCAATTCCTC
BEND5_-_49242401.23-P1P2_3	BEND5	P1P2	GGTACACGGCGTACACCTTC
BEND5_-_49242454.23-P1P2_2	BEND5	P1P2	GAGTCGCGCACGCACGACAC
BEX1_+_102318348.23-P1P2_4	BEX1	P1P2	GTGGGCGCACGAAACCTCTC
BEX1_+_102318462.23-P1P2_2	BEX1	P1P2	GTGGTGCCTGCCGAGATCTA
BEX1_+_102318882.23-P1P2_3	BEX1	P1P2	GGGAACATAGTGGTCCCCTG
BEX1_-_102318658.23-P1P2_1	BEX1	P1P2	GGCCCCGCAGACCTGCAGAA
BEX1_-_102318821.23-P1P2_5	BEX1	P1P2	GTCCTGCAAGGACTCGGGAA
BHLHE40_+_5021020.23-P1P2_5	BHLHE40	P1P2	GAAGCCGAGGAGTAATGGAG
BHLHE40_+_5021168.23-P1P2_1	BHLHE40	P1P2	GGACTCAGCGCACAGACTGG
BHLHE40_+_5021171.23-P1P2_2	BHLHE40	P1P2	GTCCGACTCAGCGCACAGAC
BHLHE40_-_5021159.23-P1P2_3	BHLHE40	P1P2	GGGCGCAGACAGACCGCGCA
BHLHE40_-_5021200.23-P1P2_4	BHLHE40	P1P2	GTGCGCTGAGTCGGAGCCAG
BHLHE41_+_26277929.23-P1P2_2	BHLHE41	P1P2	GGAGCAAACTACCAGCGCAG
BHLHE41_-_26277780.23-P1P2_1	BHLHE41	P1P2	GCAATAATCTGTGGGACGGT
BHLHE41_-_26277786.23-P1P2_5	BHLHE41	P1P2	GTCTGTGGGACGGTAGGCTT
BHLHE41_-_26277796.23-P1P2_3	BHLHE41	P1P2	GGGTAGGCTTGGGAGACCTT
BHLHE41_-_26277960.23-P1P2_4	BHLHE41	P1P2	GGGTAGTTTGCTCTCACTCC
BIRC5_+_76210404.23-P1P2_1	BIRC5	P1P2	GCAGGCAGGGGGCAACGTCG
BIRC5_+_76210556.23-P1P2_4	BIRC5	P1P2	GAGTCACAGTGGCCTCGCTA
BIRC5_-_76210377.23-P1P2_3	BIRC5	P1P2	GTTTGAATCGCGGGACCCGT
BIRC5_-_76210383.23-P1P2_5	BIRC5	P1P2	GTCGCGGGACCCGTTGGCAG
BIRC5_-_76210386.23-P1P2_2	BIRC5	P1P2	GCGGGACCCGTTGGCAGAGG
BLM_+_91260645.23-P1P2_1	BLM	P1P2	GCACGCAGACTCCTAGCGGA
BLM_+_91260649.23-P1P2_3	BLM	P1P2	GCTCGCACGCAGACTCCTAG
BLM_-_91260596.23-P1P2_4	BLM	P1P2	GTCCGGCGGGAAGTGAGCCA
BLM_-_91260642.23-P1P2_2	BLM	P1P2	GGCGCGGGAAGTTTGGATCC
BLM_-_91260700.23-P1P2_5	BLM	P1P2	GCGCGCGCGTAACTACGGGT
BLOC1S2_+_102046396.23-P1P2_3	BLOC1S2	P1P2	GCTATGGCGGCGGCAGCCGA
BLOC1S2_+_102046409.23-P1P2_2	BLOC1S2	P1P2	GAGCGCGGGGTCCGCTATGG
BLOC1S2_+_102046412.23-P1P2_1	BLOC1S2	P1P2	GAACAGCGCGGGGTCCGCTA
BLOC1S2_+_102046423.23-P1P2_4	BLOC1S2	P1P2	GCCCGGCCCGGAAACAGCGC
BLOC1S2_-_102046383.23-P1P2_5	BLOC1S2	P1P2	GTCGGGCGGGCTCATCACTC
BMI1_+_22610019.23-P1P2_1	BMI1	P1P2	GGCAGAGTGGAAACTGACAC
BMI1_+_22610040.23-P1P2_4	BMI1	P1P2	GGAAAAAAATGCACCGCTGA
BMI1_+_22610283.23-P1P2_5	BMI1	P1P2	GCCTCCCGCTCCGCACTCGG
BMI1_-_22610195.23-P1P2_2	BMI1	P1P2	GAGATCGGGGCGAGACAATG
BMI1_-_22610202.23-P1P2_3	BMI1	P1P2	GGGCGAGACAATGGGGATGT
BMP10_+_69098477.23-P1P2_3	BMP10	P1P2	GAGCGGAGTCATGGGCTCTC
BMP10_+_69098485.23-P1P2_1	BMP10	P1P2	GGGAGCTCGAGCGGAGTCAT
BMP10_+_69098494.23-P1P2_2	BMP10	P1P2	GCTTGGCCTAGGAGCTCGAG
BMP10_-_69098475.23-P1P2_4	BMP10	P1P2	GGAAAAGAGCGCACAGTGTC
BMP10_-_69098549.23-P1P2_5	BMP10	P1P2	GAGCTTCCCTGGGCTCTAAG
BMP2_+_6748351.23-P1_2	BMP2	P1	GGGCGGGGCGAGGACTCCGG
BMP2_+_6748354.23-P1_1	BMP2	P1	GCGCGGCGGGGCGAGGACTC
BMP2_+_6748412.23-P1_3	BMP2	P1	GCCAGTCCCCGGCGGGGTGT
BMP2_+_6748418.23-P1_5	BMP2	P1	GCGGCTGCCAGTCCCCGGCG
BMP2_+_6748454.23-P1_4	BMP2	P1	GTAGCCGGCGGAGGCTGTGG
BMP2_+_6750780.23-P2_5	BMP2	P2	GGCTAGAAGACAGCGGGTCC
BMP2_+_6750787.23-P2_2	BMP2	P2	GCAGCAACGCTAGAAGACAG
BMP2_+_6750812.23-P2_1	BMP2	P2	GCGCCGCCCAGGAGGACCTG
BMP2_-_6750776.23-P2_3	BMP2	P2	GCCTGTCCGCAGGTCGACCA
BMP2_-_6750779.23-P2_4	BMP2	P2	GGTCCGCAGGTCGACCATGG
BMP4_+_54423242.23-P1_5	BMP4	P1	GAGCAAGGCTACCTGGTGAG
BMP4_+_54423266.23-P1_3	BMP4	P1	GCCGCTACTGCAGGGACCTA
BMP4_+_54423466.23-P1_2	BMP4	P1	GCCCGGAAGCTAGGTGAGTG
BMP4_+_54423475.23-P1_4	BMP4	P1	GGGAGCCCGGCCCGGAAGCT
BMP4_+_54423527.23-P1_1	BMP4	P1	GGAGGAAGGAAGATGCGAGA
BMP4_-_54419905.23-P2_5	BMP4	P2	GCAGAGTGTGGATATTGTAA
BMP4_-_54419942.23-P2_3	BMP4	P2	GGACAGCCGGCGAGCAGGGG
BMP4_-_54420071.23-P2_4	BMP4	P2	GAAACTTGCTGGAAAGGCTC
BMP4_-_54420101.23-P2_2	BMP4	P2	GAGCAGTGCGTTGCTCGGGA
BMP4_-_54420114.23-P2_1	BMP4	P2	GTCGGGATGGCACTACGGAA
BMP5_+_55740155.23-P1P2_5	BMP5	P1P2	GGATATATATTCCAACACCA
BMP5_+_55740317.23-P1P2_4	BMP5	P1P2	GGGTGGAATTAACAGTAAGA
BMP5_+_55740334.23-P1P2_1	BMP5	P1P2	GTATTTGTGCCTGCTGGAGG
BMP5_+_55740358.23-P1P2_2	BMP5	P1P2	GGATCTCTCTTGAAGAGGGC
BMP5_-_55740347.23-P1P2_3	BMP5	P1P2	GTGTTAATTCCACCTCCAGC
BMP6_+_7726337.23-P1P2_2	BMP6	P1P2	GTCCCCGCAGCGGCCAACGT
BMP6_+_7726407.23-P1P2_1	BMP6	P1P2	GGGGCTAGTGCACCGAGCAG
BMP6_+_7727140.23-P1P2_5	BMP6	P1P2	GGATCCCGCGAGGCGTGGAG
BMP6_-_7726346.23-P1P2_3	BMP6	P1P2	GCGCAGCAGAAAGCCCACGT
BMP6_-_7726392.23-P1P2_4	BMP6	P1P2	GGAGGCGGGAGACCGAATTC
BMP7_+_55841657.23-P1P2_1	BMP7	P1P2	GCGGCCTCTTGTGCGATCCA
BMP7_+_55841676.23-P1P2_4	BMP7	P1P2	GCACTCTGGCGCTCCCGAGG
BMP7_+_55841679.23-P1P2_2	BMP7	P1P2	GTACCACTCTGGCGCTCCCG
BMP7_+_55841690.23-P1P2_3	BMP7	P1P2	GGCCCCAGCGCGTACCACTC
BMP7_-_55841685.23-P1P2_5	BMP7	P1P2	GTCGCACAAGAGGCCGCCTC
BMPR1A_+_88516399.23-P1P2_4	BMPR1A	P1P2	GCGGATTCCAATCTCTGCAG
BMPR1A_+_88516425.23-P1P2_5	BMPR1A	P1P2	GCCTTCTCCTTCGCCAAGCC
BMPR1A_-_88516383.23-P1P2_3	BMPR1A	P1P2	GCTCCCCTCCTGGCAAGAGT
BMPR1A_-_88516386.23-P1P2_1	BMPR1A	P1P2	GCCCTCCTGGCAAGAGTCGG
BMPR1A_-_88516389.23-P1P2_2	BMPR1A	P1P2	GTCCTGGCAAGAGTCGGCGG
BMPR1B_+_95679103.23-P1P2_4	BMPR1B	P1P2	GCGGCTGCGCCGTCAACTTC
BMPR1B_-_95679116.23-P1P2_1	BMPR1B	P1P2	GCGCGGCGGCCAGAAGTTGA
BMPR1B_-_95679183.23-P1P2_3	BMPR1B	P1P2	GCCGGGCAGTGCGGAGACCG
BMPR1B_-_95679377.23-P1P2_5	BMPR1B	P1P2	GGCGGTCGCCCTAGGCAGGA
BMPR1B_-_95679535.23-P1P2_2	BMPR1B	P1P2	GCTGCGCAGGCGAGGAGTCG
BMPR2_+_203241081.23-P1P2_1	BMPR2	P1P2	GCTCCGGGAGGCACTTCCAG
BMPR2_+_203241093.23-P1P2_2	BMPR2	P1P2	GCACCCTGCGTCCCTCCGGG
BMPR2_+_203241096.23-P1P2_4	BMPR2	P1P2	GAGACACCCTGCGTCCCTCC
BMPR2_-_203241038.23-P1P2_5	BMPR2	P1P2	GGACCGGGAGCGCCGCAGAC
BMPR2_-_203241112.23-P1P2_3	BMPR2	P1P2	GTGCCTCCCGGAGGGACGCA
BNC1_+_83953194.23-P1P2_4	BNC1	P1P2	GGCTGGGCTCCGGCTCCCGT
BNC1_+_83953391.23-P1P2_5	BNC1	P1P2	GTCGCCGGGTCGCGCCCCGA
BNC1_-_83953180.23-P1P2_1	BNC1	P1P2	GTAGCCAGCTGGCCCTCGGG
BNC1_-_83953399.23-P1P2_2	BNC1	P1P2	GATCCACGCTCCGGCCGTCG
BNC1_-_83953421.23-P1P2_3	BNC1	P1P2	GCGCGACCCGGCGAAGTGGG
BNC2_+_16870401.23-P1P2_5	BNC2	P1P2	GTCTGAGGCGAGCTCTAGGT
BNC2_+_16870672.23-P1P2_1	BNC2	P1P2	GAGAGGAGACCAAGAGGCGG
BNC2_+_16870678.23-P1P2_2	BNC2	P1P2	GCCGCTAAGAGGAGACCAAG
BNC2_+_16870764.23-P1P2_4	BNC2	P1P2	GGAGGCCCGGAGGAACTCGG
BNC2_-_16870477.23-P1P2_3	BNC2	P1P2	GAGCGCAGCGGGGATCAGGT
BPTF_+_65821701.23-P1P2_5	BPTF	P1P2	GGCCGACGGAAGCGGGTGGA
BPTF_+_65821705.23-P1P2_3	BPTF	P1P2	GCCCGGCCGACGGAAGCGGG
BPTF_-_65821635.23-P1P2_2	BPTF	P1P2	GCCCCAGTCACCGAGCGAGA
BPTF_-_65821667.23-P1P2_4	BPTF	P1P2	GATGGCGGCTGAAGGCGATC
BPTF_-_65821672.23-P1P2_1	BPTF	P1P2	GGGCTGAAGGCGATCCGGAG
BRCA1_+_41277085.23-P1P2_4	BRCA1	P1P2	GGCGCTGAGGATCAGGAAGG
BRCA1_+_41277132.23-P1P2_5	BRCA1	P1P2	GGCGTTGTGAACCCTGGGGA
BRCA1_+_41277361.23-P1P2_1	BRCA1	P1P2	GTCGCTGAGACTTCCTGGAC
BRCA1_-_41277328.23-P1P2_2	BRCA1	P1P2	GGAAGGCCTCCTGAGCGCAG
BRCA1_-_41277370.23-P1P2_3	BRCA1	P1P2	GCACAGCCTGTCCCCCGTCC
BRCA2_+_32889673.23-P1P2_3	BRCA2	P1P2	GGACACCCGAGGCGCAGCAG
BRCA2_-_32889639.23-P1P2_1	BRCA2	P1P2	GGGCGCGAGCTTCTGAAACT
BRCA2_-_32889642.23-P1P2_5	BRCA2	P1P2	GGCGAGCTTCTGAAACTAGG
BRCA2_-_32889662.23-P1P2_4	BRCA2	P1P2	GGGCAGAGGCGGAGCCGCTG
BRCA2_-_32889750.23-P1P2_2	BRCA2	P1P2	GGAGGGGACAGATTTGTGAC
BRD1_+_50221324.23-P1P2_4	BRD1	P1P2	GGCCGCTGCCCGAGAGTCCG
BRD1_-_50221338.23-P1P2_5	BRD1	P1P2	GGCGGCGGCCGCGGACTCTC
BRD1_-_50221481.23-P1P2_2	BRD1	P1P2	GGGGGCTGGCTCGGACTCCA
BRD1_-_50221485.23-P1P2_3	BRD1	P1P2	GCTGGCTCGGACTCCAGGGC
BRD1_-_50221522.23-P1P2_1	BRD1	P1P2	GCCCAGCGAAGCAAACAATG
BRD2_+_32938718.23-P2_4	BRD2	P2	GGGTCCATCGGTCAGCGCCA
BRD2_+_32940025.23-P1_1	BRD2	P1	GTCGAAGGCTCTGTATCGGT
BRD2_+_32940029.23-P1_2	BRD2	P1	GCGACTCGAAGGCTCTGTAT
BRD2_+_32940040.23-P1_3	BRD2	P1	GGCGGCCCCGGACGACTCGA
BRD2_-_32938736.23-P2_2	BRD2	P2	GCCTCCCTGGCGCTGACCGA
BRD2_-_32938754.23-P2_3	BRD2	P2	GATGGACCAGCCGCTCCGTG
BRD2_-_32938775.23-P2_1	BRD2	P2	GGAGGACTCCGGACCCTGGT
BRD2_-_32938779.23-P2_5	BRD2	P2	GACTCCGGACCCTGGTGGGG
BRD2_-_32940015.23-P1_4	BRD2	P1	GAGCAGCCTCTAGAACGAGC
BRD2_-_32940018.23-P1_5	BRD2	P1	GAGCCTCTAGAACGAGCTGG
BRD3_+_136933110.23-P1P2_4	BRD3	P1P2	GCGGCGAGCCAAAGAGGAGC
BRD3_+_136933116.23-P1P2_1	BRD3	P1P2	GCGGGGCCGGCGAGCCAAAG
BRD3_-_136933086.23-P1P2_5	BRD3	P1P2	GCTTGGCCTCGCGGCTCCGG
BRD3_-_136933100.23-P1P2_3	BRD3	P1P2	GTCCGGCGGCCGTCCCCTCC
BRD3_-_136933124.23-P1P2_2	BRD3	P1P2	GCGCGCGGCCGGCTCCTCTT
BRD4_+_15391117.23-ENST00000263377.2,ENST00000371835.4_5	BRD4	ENST00000263377.2,ENST00000371835.4	GCCAAGCCAAAGACCCGTGT
BRD4_-_15390857.23-ENST00000263377.2,ENST00000371835.4_4	BRD4	ENST00000263377.2,ENST00000371835.4	GCCTAGAAGAGCTCCACAGG
BRD4_-_15391101.23-ENST00000263377.2,ENST00000371835.4_3	BRD4	ENST00000263377.2,ENST00000371835.4	GCAGTGGCAACACCCACAAG
BRD4_-_15391126.23-ENST00000263377.2,ENST00000371835.4_2	BRD4	ENST00000263377.2,ENST00000371835.4	GAGGCCCAGTCATCCTACAC
BRD4_-_15391173.23-ENST00000263377.2,ENST00000371835.4_1	BRD4	ENST00000263377.2,ENST00000371835.4	GACTTTGCTGTACCCATCAG
BRD7_+_50402837.23-P1P2_5	BRD7	P1P2	GCGCGCCGTCTTCTCGAGAG
BRD7_-_50402623.23-P1P2_1	BRD7	P1P2	GGGGCCCGCCGCCCGCACCC
BRD7_-_50402646.23-P1P2_2	BRD7	P1P2	GCCCCTCCTCACCCTCGTAG
BRD7_-_50402854.23-P1P2_3	BRD7	P1P2	GGATGCCCCTCTCGAGAAGA
BRD7_-_50402872.23-P1P2_4	BRD7	P1P2	GACGGCGCGCGAGACCCGGC
BRD8_+_137514286.23-P1P2_2	BRD8	P1P2	GCCAAGATGGCGACGGGAAC
BRD8_+_137514292.23-P1P2_1	BRD8	P1P2	GTCGGGGCCAAGATGGCGAC
BRD8_+_137514308.23-P1P2_3	BRD8	P1P2	GCTCAGGGTTGGAGACTTCG
BRD8_+_137514319.23-P1P2_4	BRD8	P1P2	GGACCGTCTCTCCTCAGGGT
BRD8_-_137514252.23-P1P2_5	BRD8	P1P2	GCCTAGCCTCGGATCTACAA
BRD9_+_892711.23-P1P2_3	BRD9	P1P2	GTCGTCCTACGAGGGTGAGG
BRD9_+_892719.23-P1P2_5	BRD9	P1P2	GAGTGGCGCTCGTCCTACGA
BRD9_+_892865.23-P1P2_4	BRD9	P1P2	GACCTCGGCGCAGCGAGCGC
BRD9_+_892880.23-P1P2_1	BRD9	P1P2	GCCAGCGAGCTCGGCAACCT
BRD9_-_892728.23-P1P2_2	BRD9	P1P2	GGCCGCCGCCTCACCCTCGT
BRDT_+_92414997.23-P1P2_5	BRDT	P1P2	GCACAAAATGAAGCGGTGCA
BRDT_+_92415088.23-P1P2_4	BRDT	P1P2	GCCTAAGGCAGCACCCCCTG
BRDT_+_92415234.23-P1P2_1	BRDT	P1P2	GAGCGACTGGCAACTCACCT
BRDT_-_92414973.23-P1P2_2	BRDT	P1P2	GCCATTACAACAAAAACTGG
BRDT_-_92415096.23-P1P2_3	BRDT	P1P2	GGGTAATGTACCCTCCACAG
BRF2_+_37707293.23-P1P2_3	BRF2	P1P2	GGGGCCGGTTGTGAGATGCC
BRF2_-_37707179.23-P1P2_4	BRF2	P1P2	GCCCTCGTCGCTGAAGGTAG
BRF2_-_37707194.23-P1P2_5	BRF2	P1P2	GGTAGTGGTAAGGACCCCCT
BRF2_-_37707367.23-P1P2_1	BRF2	P1P2	GGTCTGCAACAGCAACCGTG
BRF2_-_37707381.23-P1P2_2	BRF2	P1P2	GCCGTGAGGCAGCAAGAAGT
BRIP1_+_59940616.23-P1P2_1	BRIP1	P1P2	GCGGAGGGAAGTCCACGGAA
BRIP1_+_59940621.23-P1P2_5	BRIP1	P1P2	GCAAGTCGGAGGGAAGTCCA
BRIP1_+_59940798.23-P1P2_4	BRIP1	P1P2	GAGTCCTGCACACAAGGCCG
BRIP1_+_59940833.23-P1P2_3	BRIP1	P1P2	GGGTCTGGTGGGTCGAGGAA
BRIP1_+_59940838.23-P1P2_2	BRIP1	P1P2	GTGAGGGGTCTGGTGGGTCG
BRMS1L_+_36295656.23-P1P2_2	BRMS1L	P1P2	GCCACCGCCGCTTCAATGAA
BRMS1L_-_36295626.23-P1P2_4	BRMS1L	P1P2	GCCAAGGGGGCGAGCAAGCT
BRMS1L_-_36295629.23-P1P2_3	BRMS1L	P1P2	GAGGGGGCGAGCAAGCTCGG
BRMS1L_-_36295634.23-P1P2_5	BRMS1L	P1P2	GGCGAGCAAGCTCGGTGGCT
BRMS1L_-_36295638.23-P1P2_1	BRMS1L	P1P2	GGCAAGCTCGGTGGCTGGGT
BRMS1_+_66112491.23-P1P2_1	BRMS1	P1P2	GAGCCGGTACCGGCAACCAC
BRMS1_+_66112527.23-P1P2_4	BRMS1	P1P2	GGGAGCCGCGCAGCGCCTAC
BRMS1_+_66112547.23-P1P2_5	BRMS1	P1P2	GCTCTGCCTCCCGAAGAAAA
BRMS1_+_66112569.23-P1P2_3	BRMS1	P1P2	GCGCACACGGAAGCACCGAT
BRMS1_-_66112534.23-P1P2_2	BRMS1	P1P2	GGCTGCCGCCGGACTCCCGT
BRPF1_+_9773468.23-P1P2_4	BRPF1	P1P2	GGCGGAGACCGTGGCGGCAA
BRPF1_+_9773474.23-P1P2_2	BRPF1	P1P2	GGCGGCGGCGGAGACCGTGG
BRPF1_+_9773477.23-P1P2_3	BRPF1	P1P2	GACAGCGGCGGCGGAGACCG
BRPF1_+_9773489.23-P1P2_1	BRPF1	P1P2	GGGCAGCGCGAGGACAGCGG
BRPF1_+_9773522.23-P1P2_5	BRPF1	P1P2	GCCGGGCGCTGCTGGAACAA
BRPF3_+_36164499.23-P1P2_2	BRPF3	P1P2	GCGGAGCCCGGCCGAGGGGA
BRPF3_+_36165067.23-P1P2_4	BRPF3	P1P2	GGAGGGACCCAGGGGACCTA
BRPF3_+_36165108.23-P1P2_1	BRPF3	P1P2	GCGGAGAGGCGAGAACCCAT
BRPF3_+_36165205.23-P1P2_3	BRPF3	P1P2	GACATCTCCTCAGAGGGGAG
BRPF3_-_36164729.23-P1P2_5	BRPF3	P1P2	GCCAGGGGCCCCGAACGGTG
BRWD1_+_40685497.23-P1P2_1	BRWD1	P1P2	GGGCGCGCGCCTGAGAAGAG
BRWD1_+_40685532.23-P1P2_5	BRWD1	P1P2	GGGCGCGCACGGTATGGCGG
BRWD1_+_40685535.23-P1P2_2	BRWD1	P1P2	GGGCGGCGCGCACGGTATGG
BRWD1_+_40685538.23-P1P2_3	BRWD1	P1P2	GCCAGGCGGCGCGCACGGTA
BRWD1_-_40685510.23-P1P2_4	BRWD1	P1P2	GGCTGGCGTCCCCTCTTCTC
BRWD3_+_80064938.23-P1P2_1	BRWD3	P1P2	GCACCTACCCAGATCGAAGC
BRWD3_+_80065137.23-P1P2_4	BRWD3	P1P2	GCTTGGGCTAGAATATCTAT
BRWD3_-_80065007.23-P1P2_2	BRWD3	P1P2	GTTTGGGGGCTTCGCTCCGG
BRWD3_-_80065166.23-P1P2_3	BRWD3	P1P2	GTATTCTAGCCCAAGAGCTG
BRWD3_-_80065389.23-P1P2_5	BRWD3	P1P2	GGCCGAAGTGGCGAAGAGGT
BSX_+_122852466.23-P1P2_5	BSX	P1P2	GAGATTCGAGCCTCGGAGGG
BSX_+_122852469.23-P1P2_2	BSX	P1P2	GCGGAGATTCGAGCCTCGGA
BSX_-_122852423.23-P1P2_4	BSX	P1P2	GGACAAGGGCCGGGACGAAG
BSX_-_122852478.23-P1P2_1	BSX	P1P2	GAGCCGGCAACCACCCTCCG
BSX_-_122852520.23-P1P2_3	BSX	P1P2	GTCCCGGGCCTGGGCTACCC
BTAF1_+_93683575.23-P1P2_2	BTAF1	P1P2	GGACCCGCACGACTTCAAAC
BTAF1_+_93683606.23-P1P2_1	BTAF1	P1P2	GTCCAAGACGGTAGCGGAGG
BTAF1_+_93683609.23-P1P2_4	BTAF1	P1P2	GGGGTCCAAGACGGTAGCGG
BTAF1_+_93683612.23-P1P2_3	BTAF1	P1P2	GCAGGGGTCCAAGACGGTAG
BTAF1_+_93683725.23-P1P2_5	BTAF1	P1P2	GCCCAGGCCGCGGAGCACAG
BTF3_+_72794288.23-P1P2_2	BTF3	P1P2	GGATTAGGCGCACACACGCG
BTF3_+_72794319.23-P1P2_5	BTF3	P1P2	GGTGCTCAAGGGGTCTCGGG
BTF3_-_72794314.23-P1P2_3	BTF3	P1P2	GCGTGTGTGCGCCTAATCTC
BTF3_-_72794519.23-P1P2_1	BTF3	P1P2	GCGGACAGGCGCACCCGCTC
BTF3_-_72794533.23-P1P2_4	BTF3	P1P2	GCGCTCAGGCTGACTCTCGG
BTRC_+_103113918.23-P1P2_3	BTRC	P1P2	GCATAATCGCCGAGGCCACT
BTRC_+_103113926.23-P1P2_5	BTRC	P1P2	GGCCGGGTCCATAATCGCCG
BTRC_-_103113897.23-P1P2_2	BTRC	P1P2	GCTGCGGCCTGGCACCAAAG
BTRC_-_103113925.23-P1P2_1	BTRC	P1P2	GCGGCGGAGAGCGGACCCAG
BTRC_-_103114088.23-P1P2_4	BTRC	P1P2	GGACCGGGCAGCGGGACCCT
BUD31_+_99006585.23-P1P2_1	BUD31	P1P2	GGTAGCTGCTTCTCGACAGA
BUD31_+_99006606.23-P1P2_3	BUD31	P1P2	GCCGGAAGCTCCTGGAGCTT
BUD31_+_99006639.23-P1P2_4	BUD31	P1P2	GCCAAGGTAATCGAGAACAG
BUD31_+_99006768.23-P1P2_5	BUD31	P1P2	GTCCTCTCGGGAGCTCTCTC
BUD31_-_99006788.23-P1P2_2	BUD31	P1P2	GGCCGGAGAGAGCTCCCGAG
C1QBP_+_5342228.23-P1P2_1	C1QBP	P1P2	GGCGCGCAGGTTCCGAGCGG
C1QBP_+_5342231.23-P1P2_5	C1QBP	P1P2	GCGTGCGCGCAGGTTCCGAG
C1QBP_+_5342433.23-P1P2_3	C1QBP	P1P2	GTCGCGGGGCGCCTAGGCCT
C1QBP_+_5342498.23-P1P2_2	C1QBP	P1P2	GGTCGTCAGAGCGCCGGCGC
C1QBP_-_5342366.23-P1P2_4	C1QBP	P1P2	GGACGGAGGAGCCCAGCACA
C5AR1_+_47813101.23-P1P2_4	C5AR1	P1P2	GGAAGGTCCCTCCTGCCCAA
C5AR1_+_47813203.23-P1P2_3	C5AR1	P1P2	GGACCCACTGGAGCAAAGAT
C5AR1_-_47813155.23-P1P2_1	C5AR1	P1P2	GAGCCCAGGAGACCAGAACA
C5AR1_-_47813170.23-P1P2_2	C5AR1	P1P2	GAACATGGTGAGTCTCGAAG
C5AR1_-_47813342.23-P1P2_5	C5AR1	P1P2	GCCCAGGCTCTCACACTCCA
CACNA1A_+_13617110.23-P1P2_1	CACNA1A	P1P2	GCCGGCAGCCTCAGCATCAG
CACNA1A_+_13617250.23-P1P2_2	CACNA1A	P1P2	GTGTCCCGAGCTGCTATCCC
CACNA1A_-_13617085.23-P1P2_3	CACNA1A	P1P2	GTACGCTGCGGCGAACGATG
CACNA1A_-_13617196.23-P1P2_4	CACNA1A	P1P2	GCACGGCCCAGCCCATCGGG
CACNA1A_-_13617232.23-P1P2_5	CACNA1A	P1P2	GCTCGGGTCGGGGGCTCAGA
CACTIN_+_3626529.23-P1P2_4	CACTIN	P1P2	GCTCAGGAGCGCCCGACCGA
CACTIN_+_3626751.23-P1P2_3	CACTIN	P1P2	GACTGGCCCAGCCGATGGGT
CACTIN_-_3626762.23-P1P2_1	CACTIN	P1P2	GAGCGTGTGTCCCGACCCAT
CACTIN_-_3626767.23-P1P2_2	CACTIN	P1P2	GGTGTCCCGACCCATCGGCT
CACTIN_-_3626780.23-P1P2_5	CACTIN	P1P2	GTCGGCTGGGCCAGTGGCCG
CAD_+_27440253.23-P1P2_2	CAD	P1P2	GTAGGAGCCTCGGGCGCGCT
CAD_+_27440271.23-P1P2_5	CAD	P1P2	GAAGCCGGGCGCGGCAGCGT
CAD_+_27440280.23-P1P2_4	CAD	P1P2	GGCTGGAGAGAAGCCGGGCG
CAD_+_27440373.23-P1P2_1	CAD	P1P2	GCGAGTACGGAGAAGCGGGA
CAD_-_27440335.23-P1P2_3	CAD	P1P2	GTAGCCACGTGGACCGACTC
CALCA_+_14992680.23-P2_3	CALCA	P2	GAGCATCTTGGTCCTGTTGC
CALCA_+_14993852.23-P1_2	CALCA	P1	GGTGTCGCCGCCGCTTCCAC
CALCA_-_14992603.23-P2_5	CALCA	P2	GTCAGTACACCACACTTAAG
CALCA_-_14992629.23-P2_1	CALCA	P2	GGAATTGTCTGATACCAGTG
CALCA_-_14992659.23-P2_2	CALCA	P2	GTCAGGCTGTCTTACCTGAA
CALCA_-_14992690.23-P2_4	CALCA	P2	GGAGGCTGCCTGCCTGCAAC
CALCA_-_14993638.23-P1_4	CALCA	P1	GGACTGTCCGATCCAACCTA
CALCA_-_14993784.23-P1_5	CALCA	P1	GTACCTGAGCCAGGATCTCG
CALCA_-_14993878.23-P1_1	CALCA	P1	GGGAAGCGGCGGCGACACTT
CALCA_-_14993883.23-P1_3	CALCA	P1	GCGGCGGCGACACTTGGGCT
CALCOCO1_+_54121162.23-P1P2_4	CALCOCO1	P1P2	GAGAAACTTGGCCTAATTGG
CALCOCO1_+_54121187.23-P1P2_3	CALCOCO1	P1P2	GGAACAGCTGATCCGTCTGT
CALCOCO1_+_54121210.23-P1P2_1	CALCOCO1	P1P2	GTTGTTGTTGGTGAAAGGTG
CALCOCO1_-_54121197.23-P1P2_5	CALCOCO1	P1P2	GAAGTTTCTTACCCAACAGA
CALCOCO1_-_54121257.23-P1P2_2	CALCOCO1	P1P2	GAGCACTCCGACTTCTGGAG
CALD1_+_134464404.23-P1P2_3	CALD1	P1P2	GAGAGAGCAAGCAGGCGGGC
CALD1_+_134464458.23-P1P2_1	CALD1	P1P2	GCCCGAGGACTAAGTCGGAA
CALD1_+_134464463.23-P1P2_2	CALD1	P1P2	GTTCTTCCCGAGGACTAAGT
CALD1_+_134464654.23-P1P2_4	CALD1	P1P2	GCCTTCCGGGAATATCCGTA
CALD1_-_134464505.23-P1P2_5	CALD1	P1P2	GAGTTTCAGACTACAAGGTA
CALR_+_13049420.23-P1P2_4	CALR	P1P2	GAGCGGCTCTGCAGTACGGA
CALR_+_13049424.23-P1P2_3	CALR	P1P2	GCGGCAGCGGCTCTGCAGTA
CALR_+_13049437.23-P1P2_5	CALR	P1P2	GTAAAACGACCCTCCGGCAG
CALR_+_13049478.23-P1P2_1	CALR	P1P2	GGCAGCATGGCGGGCCGAGG
CALR_-_13049450.23-P1P2_2	CALR	P1P2	GCTGCAGAGCCGCTGCCGGA
CAMK1D_+_12392167.23-P1P2_3	CAMK1D	P1P2	GCGGCGGTGGCAGGAGAAGT
CAMK1D_-_12391587.23-P1P2_2	CAMK1D	P1P2	GCAGGCGGCGGCAAAGGAGC
CAMK1D_-_12391597.23-P1P2_1	CAMK1D	P1P2	GCAAAGGAGCCGGCGCGCGG
CAMK1D_-_12391683.23-P1P2_5	CAMK1D	P1P2	GGCGGCGGCGAGAGCGAAAG
CAMK1D_-_12391695.23-P1P2_4	CAMK1D	P1P2	GGCGAAAGAGGAAACTGCAG
CAMK1_+_9811576.23-P1P2_2	CAMK1	P1P2	GCACGCAGCGGTGAGGACCG
CAMK1_+_9811583.23-P1P2_1	CAMK1	P1P2	GGCCCAGGCACGCAGCGGTG
CAMK1_+_9811608.23-P1P2_3	CAMK1	P1P2	GGCTCCAGCAAGAGCGCGGG
CAMK1_+_9811611.23-P1P2_5	CAMK1	P1P2	GCCAGCTCCAGCAAGAGCGC
CAMK1_-_9811423.23-P1P2_4	CAMK1	P1P2	GCGCCCGGGAGAGTGCCCAG
CAMK2A_+_149669087.23-P1P2_5	CAMK2A	P1P2	GAAGTCCTGGAAGGCATGGG
CAMK2A_+_149669276.23-P1P2_2	CAMK2A	P1P2	GTGCACTCGGCAGCACGGGC
CAMK2A_+_149669280.23-P1P2_4	CAMK2A	P1P2	GTGTTTGCACTCGGCAGCAC
CAMK2A_+_149669307.23-P1P2_1	CAMK2A	P1P2	GCCGGGCTCGTCAGTCAAAC
CAMK2A_-_149669267.23-P1P2_3	CAMK2A	P1P2	GTGCTCTGCTCCCGAACCTA
CAMK4_+_110560118.23-P1P2_2	CAMK4	P1P2	GCGCTGCCCGAGCGAGAAGC
CAMK4_+_110560162.23-P1P2_3	CAMK4	P1P2	GCATCTTCGCAGCGGGACTC
CAMK4_-_110560134.23-P1P2_1	CAMK4	P1P2	GGGCGGCCGGCTTCTCGCTC
CAMK4_-_110560298.23-P1P2_4	CAMK4	P1P2	GTGGATCGACGGCTCCAACA
CAMK4_-_110560347.23-P1P2_5	CAMK4	P1P2	GAGTCGGAGCTGGGACGGTA
CAMTA1_-_6845566.23-P1P2_3	CAMTA1	P1P2	GGGTACGAGGCGCGCGCTCG
CAMTA1_-_6845580.23-P1P2_5	CAMTA1	P1P2	GGCTCGGGGTCCCGGTCGCG
CAMTA1_-_6845583.23-P1P2_1	CAMTA1	P1P2	GCGGGGTCCCGGTCGCGAGG
CAMTA1_-_6845708.23-P1P2_2	CAMTA1	P1P2	GCGGCCCCGCCGGACATCCC
CAMTA1_-_6845819.23-P1P2_4	CAMTA1	P1P2	GGGAGCGCGGCCGAGTCCTG
CAMTA2_+_4890704.23-P1P2_3	CAMTA2	P1P2	GTCACCGCAGGGCCCCACGG
CAMTA2_+_4890874.23-P1P2_2	CAMTA2	P1P2	GCCCCGGGAGGTAAGAGCCA
CAMTA2_+_4890889.23-P1P2_1	CAMTA2	P1P2	GCCGTCACCCGCGGGACCCC
CAMTA2_-_4890903.23-P1P2_5	CAMTA2	P1P2	GCTTACCTCCCGGGGTCCCG
CAMTA2_-_4890964.23-P1P2_4	CAMTA2	P1P2	GCCCCAGCGCCGGCTGACAG
CAND1_+_67663206.23-P1P2_4	CAND1	P1P2	GGCGTACAGAAGGGCCTCTA
CAND1_+_67663232.23-P1P2_1	CAND1	P1P2	GGTGAGAACGAGCTCATGGG
CAND1_-_67663171.23-P1P2_2	CAND1	P1P2	GGAGCGAGTGCGGAGCGAGT
CAND1_-_67663191.23-P1P2_3	CAND1	P1P2	GGGAGCGAGACGGCCCTGAG
CAND1_-_67663201.23-P1P2_5	CAND1	P1P2	GGGCCCTGAGTGGAAGTGTC
CAPN3_+_42651840.23-ENST00000349748.3_2	CAPN3	ENST00000349748.3	GGCCCATCAGAAGGTCGTAC
CAPN3_+_42652006.23-ENST00000349748.3_5	CAPN3	ENST00000349748.3	GCAGATGCGCTAATGACGGT
CAPN3_-_42651791.23-ENST00000349748.3_3	CAPN3	ENST00000349748.3	GCCTTTAGCACTCATTTCTC
CAPN3_-_42651802.23-ENST00000349748.3_1	CAPN3	ENST00000349748.3	GCATTTCTCAGGAGAACTTA
CAPN3_-_42651860.23-ENST00000349748.3_4	CAPN3	ENST00000349748.3	GACCTGTACGACCTTCTGAT
CAPRIN1_+_34073217.23-P1P2_4	CAPRIN1	P1P2	GCAGCCCTCTGGGTCGCGAG
CAPRIN1_+_34073257.23-P1P2_2	CAPRIN1	P1P2	GTGAGGCGAGAGCCGGGAGC
CAPRIN1_-_34073283.23-P1P2_3	CAPRIN1	P1P2	GTCCCGGCTCTCGCCTCACT
CAPRIN1_-_34073288.23-P1P2_1	CAPRIN1	P1P2	GGCTCTCGCCTCACTAGGAG
CAPRIN1_-_34073310.23-P1P2_5	CAPRIN1	P1P2	GCTCTCGGTGCAGCGGGACA
CAPRIN2_+_30907579.23-P1P2_5	CAPRIN2	P1P2	GGCGCCGCTGCGAGGTGGAG
CAPRIN2_+_30907817.23-P1P2_1	CAPRIN2	P1P2	GCCGCGGGCGAGGACCGGGA
CAPRIN2_+_30907857.23-P1P2_4	CAPRIN2	P1P2	GGCGAGCGGCTGAGTCGGCT
CAPRIN2_+_30907862.23-P1P2_3	CAPRIN2	P1P2	GTGGGCGCGAGCGGCTGAGT
CAPRIN2_-_30907847.23-P1P2_2	CAPRIN2	P1P2	GTCCTCGCCCGCGGCCTCTG
CARD11_+_3083354.23-P1P2_1	CARD11	P1P2	GGTCGCCTGGAGGAAGCCGG
CARD11_+_3083425.23-P1P2_5	CARD11	P1P2	GCGGCCCTGCAGCCCCTGGG
CARD11_-_3083418.23-P1P2_4	CARD11	P1P2	GCCCGGAGCCGTCCTCCGAG
CARD11_-_3083435.23-P1P2_3	CARD11	P1P2	GAGGGGCGCCGCCCGCCCAG
CARD11_-_3083491.23-P1P2_2	CARD11	P1P2	GGCAGGAGTCCGAAGGCCAG
CARD14_+_78143874.23-P1P2_3	CARD14	P1P2	GAGGCTGACCTGCTCTTCGC
CARD14_-_78143845.23-P1P2_5	CARD14	P1P2	GATTCAGTCCTCGCTTCCCT
CARD14_-_78143877.23-P1P2_2	CARD14	P1P2	GTAAGTGCGCGCAGTCCATC
CARD14_-_78143888.23-P1P2_4	CARD14	P1P2	GAGTCCATCCGGCGAAGAGC
CARD14_-_78143903.23-P1P2_1	CARD14	P1P2	GGAGCAGGTCAGCCTACGGA
CARF_+_203776955.23-P1P2_1	CARF	P1P2	GAGAGCAGTCCCACGACAGT
CARF_-_203776838.23-P1P2_5	CARF	P1P2	GTCCCAACCAGAGGCTCACT
CARF_-_203776992.23-P1P2_2	CARF	P1P2	GTGCTCTGCGCGCTCCCGGT
CARF_-_203777023.23-P1P2_3	CARF	P1P2	GCGCATTATGCTGGTCTCCA
CARF_-_203777028.23-P1P2_4	CARF	P1P2	GTATGCTGGTCTCCATGGCG
CARM1_+_10982460.23-P1P2_2	CARM1	P1P2	GGCGCCGGGGAACACCGACA
CARM1_-_10982244.23-P1P2_1	CARM1	P1P2	GTCGGCCTCGGCCTGCACGG
CARM1_-_10982468.23-P1P2_3	CARM1	P1P2	GGGGCCCTGCGCTACCGTGT
CARM1_-_10982499.23-P1P2_5	CARM1	P1P2	GGCGCCCGCCTCCTCACCAT
CARM1_-_10982524.23-P1P2_4	CARM1	P1P2	GCGCGAACGGCGAGATCCAG
CASP4_+_104825620.23-P2_2	CASP4	P2	GCAAAATGTACTGAACTGGA
CASP4_+_104825624.23-P2_4	CASP4	P2	GGGAACAAAATGTACTGAAC
CASP4_+_104825647.23-P2_3	CASP4	P2	GACTGGTGTTTTGGATAACT
CASP4_+_104825682.23-P2_1	CASP4	P2	GTTAAGGTGTTGGAATCCCT
CASP4_+_104839069.23-P1_4	CASP4	P1	GGTGTTAGAGATATTGACGG
CASP4_+_104839244.23-P1_2	CASP4	P1	GAGAGGCTGTTCCCTATGGC
CASP4_+_104839268.23-P1_3	CASP4	P1	GCTTTCCAACGCTGTAAAAA
CASP4_+_104839292.23-P1_5	CASP4	P1	GACTTTCATTTTTGACTCTG
CASP4_-_104825202.23-P2_5	CASP4	P2	GGTCACAGGTGACAGAATCT
CASP4_-_104839255.23-P1_1	CASP4	P1	GAAAGGACTCACCTGCCATA
CASZ1_+_10856433.23-ENST00000377022.3_3	CASZ1	ENST00000377022.3	GCCAGCCAGCCTGCGATCGG
CASZ1_+_10856480.23-ENST00000377022.3_5	CASZ1	ENST00000377022.3	GTGCCGCTTGCAGCAGGGAG
CASZ1_+_10856607.23-ENST00000377022.3_1	CASZ1	ENST00000377022.3	GCAAGTGCAGGTAAGAGACT
CASZ1_-_10856547.23-ENST00000377022.3_4	CASZ1	ENST00000377022.3	GCGGGACAGGGGGAGAGACG
CASZ1_-_10856661.23-ENST00000377022.3_2	CASZ1	ENST00000377022.3	GGGTGACTTTCCAAGTCCGG
CAV1_+_116165050.23-P2_2	CAV1	P2	GCTGTGCTTTAAGGGAACTG
CAV1_+_116165085.23-P2_1	CAV1	P2	GTGGCTGGATGAAAACTGTG
CAV1_+_116165154.23-P2_4	CAV1	P2	GCCGAGCCGGCGCCCCCCCA
CAV1_+_116165207.23-P2_5	CAV1	P2	GGCAGTCGGGATATTTGGAG
CAV1_+_116165243.23-P2_3	CAV1	P2	GGTGCTCCGAAGTGGAGAGA
CAV1_+_116166425.23-P1_2	CAV1	P1	GCTAACCGCTCCGACAGCTA
CAV1_+_116166472.23-P1_4	CAV1	P1	GTGAGAAGTCAGCCTGGCGG
CAV1_+_116166591.23-P1_5	CAV1	P1	GCCCTGTTCCCGGATGGGAA
CAV1_-_116166437.23-P1_3	CAV1	P1	GTGCACGGAGCCGTAGCTGT
CAV1_-_116166442.23-P1_1	CAV1	P1	GGGAGCCGTAGCTGTCGGAG
CBFA2T2_-_32077899.23-P1P2_2	CBFA2T2	P1P2	GGCGGGGCGCGGCCTAACGG
CBFA2T2_-_32077902.23-P1P2_4	CBFA2T2	P1P2	GGGGCGCGGCCTAACGGCGG
CBFA2T2_-_32077951.23-P1P2_3	CBFA2T2	P1P2	GTGGTGGTGTCTGGTTAGCT
CBFA2T2_-_32077954.23-P1P2_1	CBFA2T2	P1P2	GTGGTGTCTGGTTAGCTCGG
CBFA2T2_-_32077984.23-P1P2_5	CBFA2T2	P1P2	GCTCGCGGCGACGCCTGCGA
CBFA2T3_+_89007669.23-P1_4	CBFA2T3	P1	GCGGAGGCCGGAGACCGCCC
CBFA2T3_+_89007710.23-P1_1	CBFA2T3	P1	GGTTGGAGCCACAGGCGCGG
CBFA2T3_+_89007713.23-P1_2	CBFA2T3	P1	GGGCGTTGGAGCCACAGGCG
CBFA2T3_+_89007744.23-P1_3	CBFA2T3	P1	GGGGGCCCCGTGAGACTCTC
CBFA2T3_+_89043332.23-P2_5	CBFA2T3	P2	GGGGACAGAGGCCCAACTCC
CBFA2T3_+_89043351.23-P2_3	CBFA2T3	P2	GGGAGGGCCTCGGCTTTCCA
CBFA2T3_+_89043368.23-P2_1	CBFA2T3	P2	GCACCCAGTTGGTGGCCGGG
CBFA2T3_-_89007724.23-P1_5	CBFA2T3	P1	GGGTCCAGCCGCCGCGCCTG
CBFA2T3_-_89043343.23-P2_2	CBFA2T3	P2	GGCTGGGGCGTCCTGGAGTT
CBFA2T3_-_89043387.23-P2_4	CBFA2T3	P2	GGCCCTCCCGGCCACCAACT
CBX1_+_46178268.23-P1P2_4	CBX1	P1P2	GACAGGCTTGAGGCTTGGAT
CBX1_+_46178535.23-P1P2_5	CBX1	P1P2	GAGGGAACGCGCTTTCGAGG
CBX1_+_46178553.23-P1P2_1	CBX1	P1P2	GCGGCGGGAGCCCTGCGTGA
CBX1_-_46178513.23-P1P2_2	CBX1	P1P2	GGAAGCAGGACGCTGGACCC
CBX1_-_46178702.23-P1P2_3	CBX1	P1P2	GGTCGCGTCGGGTCGCCTGG
CBX2_+_77751982.23-P1P2_5	CBX2	P1P2	GCCGCCGCCAGTCACCCGCC
CBX2_+_77752406.23-P1P2_3	CBX2	P1P2	GCCGCGGGCGTGTAAACAAA
CBX2_-_77751997.23-P1P2_2	CBX2	P1P2	GGGCGGTCCGGGCGGGTGAC
CBX2_-_77752000.23-P1P2_1	CBX2	P1P2	GGGTCCGGGCGGGTGACTGG
CBX2_-_77752208.23-P1P2_4	CBX2	P1P2	GGCTGGAGTACCTGGTCAAG
CBX3_+_26241360.23-P1P2_3	CBX3	P1P2	GCTCAAGCCACATCCGAAGG
CBX3_+_26241398.23-P1P2_2	CBX3	P1P2	GCGCGGGTCTGCAGCGTCTC
CBX3_-_26241375.23-P1P2_1	CBX3	P1P2	GCTCCCTCCCCCTTCGGATG
CBX3_-_26241397.23-P1P2_4	CBX3	P1P2	GCTTGAGCTGTAGGCGCGGA
CBX3_-_26241450.23-P1P2_5	CBX3	P1P2	GAGCTCGGAGGCGGTGAAGT
CBX4_+_77812798.23-P1P2_3	CBX4	P1P2	GTGGTCGCCCAAGTAAGTCG
CBX4_+_77812851.23-P1P2_5	CBX4	P1P2	GGTGCTGTCTCTTCCCCCCA
CBX4_+_77813030.23-P1P2_2	CBX4	P1P2	GCCATGGAGCTGCCAGCTGT
CBX4_+_77813242.23-P1P2_4	CBX4	P1P2	GTCTTGTGCAGCCGCGGCCC
CBX4_-_77813253.23-P1P2_1	CBX4	P1P2	GGACAACTGAGCCCGGGCCG
CBX5_+_54673672.23-P1P2_5	CBX5	P1P2	GATAGTGAAGGGGCAGCGGT
CBX5_+_54673826.23-P1P2_2	CBX5	P1P2	GGCCTCACCATACAGGAACA
CBX5_+_54673871.23-P1P2_1	CBX5	P1P2	GGTTGGCGTTGCGCAGAAGG
CBX5_+_54673899.23-P1P2_3	CBX5	P1P2	GCGCAGGGAAGGATCCGTTT
CBX5_-_54673841.23-P1P2_4	CBX5	P1P2	GCGTCTGCCCTGTTCCTGTA
CBX6_+_39268209.23-P1P2_2	CBX6	P1P2	GAGGGAGTATTATGGGCTGT
CBX6_+_39268216.23-P1P2_1	CBX6	P1P2	GCGGGCGCAGGGAGTATTAT
CBX6_+_39268241.23-P1P2_5	CBX6	P1P2	GTGCGCGAGCGGTGCCGCAC
CBX6_-_39267978.23-P1P2_4	CBX6	P1P2	GACAGAGGGGAGAAAAACGG
CBX6_-_39268249.23-P1P2_3	CBX6	P1P2	GCCTGCGCCCGCGGCCGGTG
CBX7_+_39548421.23-P1P2_1	CBX7	P1P2	GCTGTCAGCCATCGGCGAGC
CBX7_+_39548544.23-P1P2_4	CBX7	P1P2	GCGCCCGGACGAGGGTGACG
CBX7_+_39548552.23-P1P2_2	CBX7	P1P2	GCGCGTGCGCGCCCGGACGA
CBX7_-_39548350.23-P1P2_3	CBX7	P1P2	GGACGGGAGGGACCCCACTG
CBX7_-_39548533.23-P1P2_5	CBX7	P1P2	GGCTGCGGCGCGCGATGCTG
CBX8_+_77770781.23-P1P2_4	CBX8	P1P2	GGTCAACATGGAGCTTTCAG
CBX8_+_77770793.23-P1P2_3	CBX8	P1P2	GGGGAAGCGGCGAGTCAACA
CBX8_+_77770815.23-P1P2_1	CBX8	P1P2	GTGCTCCTGGAAGCGGCCAA
CBX8_+_77770877.23-P1P2_5	CBX8	P1P2	GGGAGGAGAACTGACGTCAG
CBX8_-_77770821.23-P1P2_2	CBX8	P1P2	GGACTCGCCGCTTCCCCCCT
CBY1_+_39052703.23-P1P2_4	CBY1	P1P2	GGCTCCCCGAACCCCCAGCA
CBY1_+_39052905.23-P1P2_5	CBY1	P1P2	GCGCGGAGACACACAGAGGA
CBY1_+_39052909.23-P1P2_3	CBY1	P1P2	GCAACCGCGGAGACACACAG
CBY1_-_39052693.23-P1P2_1	CBY1	P1P2	GGGTGGGTCAAGGTAACTCT
CBY1_-_39052714.23-P1P2_2	CBY1	P1P2	GGCTACAGAGTCCTTGCTGG
CCAR1_+_70481052.23-P1P2_5	CCAR1	P1P2	GGCCCACTGCTCCAACTACG
CCAR1_-_70480999.23-P1P2_4	CCAR1	P1P2	GCGCATGCGCCTAAAGCTGA
CCAR1_-_70481039.23-P1P2_1	CCAR1	P1P2	GGTTAGCCGGGACCCGACTC
CCAR1_-_70481045.23-P1P2_3	CCAR1	P1P2	GCGGGACCCGACTCAGGTGA
CCAR1_-_70481189.23-P1P2_2	CCAR1	P1P2	GGCTCTTGTGGGACTGGGAC
CCAR2_+_22462326.23-P1P2_2	CCAR2	P1P2	GCCAGGGCAGCGACACCGGG
CCAR2_+_22462329.23-P1P2_3	CCAR2	P1P2	GGGGCCAGGGCAGCGACACC
CCAR2_+_22462550.23-P1P2_4	CCAR2	P1P2	GGGCCACCAAGGGAGGACTG
CCAR2_+_22462557.23-P1P2_5	CCAR2	P1P2	GGCGGCGAGGCCACCAAGGG
CCAR2_+_22462560.23-P1P2_1	CCAR2	P1P2	GGCCGCGGCGAGGCCACCAA
CCDC59_+_82752125.23-P1P2_1	CCDC59	P1P2	GGGTGAGGCGGTCCGCGAAG
CCDC59_+_82752145.23-P1P2_2	CCDC59	P1P2	GTAGTCGGCTGCAATGGCGC
CCDC59_+_82752503.23-P1P2_3	CCDC59	P1P2	GCAGCCAGCACTGTCTCCGG
CCDC59_-_82752121.23-P1P2_4	CCDC59	P1P2	GCACGCGCCTCAATACCACC
CCDC59_-_82752347.23-P1P2_5	CCDC59	P1P2	GCCTCGGAGGGTGAGCGTCA
CCDC62_+_123258874.23-P1P2_4	CCDC62	P1P2	GCTGGAAGGCCTGAAAGAAC
CCDC62_+_123258943.23-P1P2_2	CCDC62	P1P2	GGAAACTGGGGGCTCCCAAG
CCDC62_+_123259214.23-P1P2_3	CCDC62	P1P2	GAGGCTGCCGGAGGGTTCAT
CCDC62_-_123259020.23-P1P2_1	CCDC62	P1P2	GGGCTGCGGCCCGGAAACCC
CCDC62_-_123259202.23-P1P2_5	CCDC62	P1P2	GCCACACCGGGCTTCTCCGG
CCDC85B_+_65658109.23-P1P2_1	CCDC85B	P1P2	GTAGGCTGCAGCAGCTACCC
CCDC85B_+_65658176.23-P1P2_3	CCDC85B	P1P2	GGTCGGGCCCGGCGCCACTC
CCDC85B_+_65658193.23-P1P2_2	CCDC85B	P1P2	GCGGCCCAGGAGCCCCACGT
CCDC85B_-_65658161.23-P1P2_4	CCDC85B	P1P2	GGGCCACTGCCTGCCGCGTG
CCDC85B_-_65658203.23-P1P2_5	CCDC85B	P1P2	GTGGCGCCGGGCCCGACGTG
CCNC_+_100016449.23-P1P2_5	CCNC	P1P2	GTGGGTCTATGGTCGCTCCG
CCNC_+_100016473.23-P1P2_2	CCNC	P1P2	GGAGGAGCGCGGTTACCGGA
CCNC_+_100016491.23-P1P2_3	CCNC	P1P2	GAGCCGAGCTGATTTGATCG
CCNC_-_100016480.23-P1P2_1	CCNC	P1P2	GACCATAGACCCAGCCCGTC
CCNC_-_100016531.23-P1P2_4	CCNC	P1P2	GGCTCGACTCCGCTCCGCGG
CCND1_+_69455918.23-P1_3	CCND1	P1	GTGCGCCGACAGCCCTCTGG
CCND1_+_69455960.23-P1_4	CCND1	P1	GTGCCCCTCGCCGGAGCGTG
CCND1_+_69467360.23-P2_3	CCND1	P2	GTTCTCTAGGTAAACCTCTG
CCND1_+_69467581.23-P2_2	CCND1	P2	GATTAAATCTGTAACATCAA
CCND1_-_69455972.23-P1_1	CCND1	P1	GCAGCAGAGTCCGCACGCTC
CCND1_-_69455979.23-P1_2	CCND1	P1	GGTCCGCACGCTCCGGCGAG
CCND1_-_69456183.23-P1_5	CCND1	P1	GCTGCGGGCCATGCTGAAGG
CCND1_-_69467368.23-P2_1	CCND1	P2	GTTGAAAGTAGGGACCTCAG
CCND1_-_69467655.23-P2_4	CCND1	P2	GAGGTGAGAAAAAAACAATC
CCND1_-_69467902.23-P2_5	CCND1	P2	GGGAGGTGGCAAGAGTGTGG
CCNH_+_86708689.23-P1P2_1	CCNH	P1P2	GTCCGCGAGATCTTCGGTGG
CCNH_+_86708692.23-P1P2_2	CCNH	P1P2	GGCTTCCGCGAGATCTTCGG
CCNH_+_86708713.23-P1P2_5	CCNH	P1P2	GCCGGCTAGCCGGACGCCCT
CCNH_-_86708636.23-P1P2_4	CCNH	P1P2	GGAATCGTGACCAGGTCCAG
CCNH_-_86708719.23-P1P2_3	CCNH	P1P2	GAAGATCTCGCGGAAGCCTA
CCNK_+_99947825.23-P1_4	CCNK	P1	GCGGCGCTGCCCTCAGTCGG
CCNK_+_99969115.23-P2_1	CCNK	P2	GGGCTGTTGCAGCTGATGGG
CCNK_+_99969150.23-P2_2	CCNK	P2	GCTTGCGGCACTTGTGGTGT
CCNK_+_99969156.23-P2_4	CCNK	P2	GGCTGTACTTGCGGCACTTG
CCNK_+_99969186.23-P2_3	CCNK	P2	GATGGTTCGGAGCTTTGAGA
CCNK_-_99947775.23-P1_5	CCNK	P1	GTATACAAGATGGCCGCAGT
CCNK_-_99947780.23-P1_3	CCNK	P1	GAAGATGGCCGCAGTCGGCA
CCNK_-_99947796.23-P1_1	CCNK	P1	GGCAAGGAGAGACGTCGCTG
CCNK_-_99947838.23-P1_2	CCNK	P1	GTGAGTGACCCACCGACTGA
CCNK_-_99969329.23-P2_5	CCNK	P2	GTAAGCGAGCCGTGGTGAGT
CCNT1_+_49110454.23-P1P2_2	CCNT1	P1P2	GCCTTCTGGTTGAAGCACTA
CCNT1_+_49110510.23-P1P2_1	CCNT1	P1P2	GCGGATGTGGGTCGCCTCTT
CCNT1_+_49110522.23-P1P2_3	CCNT1	P1P2	GGCCCCCGCACAGCGGATGT
CCNT1_-_49110487.23-P1P2_5	CCNT1	P1P2	GAACCAGAAGGCAGCGGCGA
CCNT1_-_49110518.23-P1P2_4	CCNT1	P1P2	GCTTCCCAGCGTCACCTAAG
CCNT2_+_135676100.23-P1P2_5	CCNT2	P1P2	GCGCATGCCGGGTCTAGGGT
CCNT2_-_135676410.23-P1P2_2	CCNT2	P1P2	GGGGTGAATGAAGGAGCGGG
CCNT2_-_135676416.23-P1P2_3	CCNT2	P1P2	GATGAAGGAGCGGGCGGAGG
CCNT2_-_135676427.23-P1P2_1	CCNT2	P1P2	GGGCGGAGGAGGAAGTGTCA
CCNT2_-_135676433.23-P1P2_4	CCNT2	P1P2	GGGAGGAAGTGTCATGGCGT
CCT3_+_156308067.23-P1P2_1	CCT3	P1P2	GTGAGGTGTAAGCCCTGAGG
CCT3_-_156307811.23-P1P2_5	CCT3	P1P2	GGAGAGGAAAGCGGGACACT
CCT3_-_156307863.23-P1P2_2	CCT3	P1P2	GTCAGTGGCCCGGTCAGTGG
CCT3_-_156307976.23-P1P2_3	CCT3	P1P2	GACTGGACGATGGCCCATCA
CCT3_-_156307996.23-P1P2_4	CCT3	P1P2	GGGCGACGCGATGCAGAGCC
CCT4_+_62115687.23-P1P2_4	CCT4	P1P2	GCTGCGGCCGGCCAGAATCC
CCT4_+_62115703.23-P1P2_1	CCT4	P1P2	GGCTTACCGTTATTACACTG
CCT4_+_62115725.23-P1P2_5	CCT4	P1P2	GAAGGTTCGTGAAGGCAGTG
CCT4_+_62115733.23-P1P2_3	CCT4	P1P2	GCTTTCTGGAAGGTTCGTGA
CCT4_-_62115719.23-P1P2_2	CCT4	P1P2	GGCCGGCCGCAGTGTAATAA
CCT8_+_30445766.23-P1P2_4	CCT8	P1P2	GAGTAGGAGGGCCTACTAAC
CCT8_+_30445778.23-P1P2_5	CCT8	P1P2	GCGGCCGCGGCGAAGTAGGA
CCT8_+_30445952.23-P1P2_3	CCT8	P1P2	GGTGCTCCTCGCTTCCTCCG
CCT8_-_30445988.23-P1P2_2	CCT8	P1P2	GGGAGCACGCACAGCCTTCT
CCT8_-_30446001.23-P1P2_1	CCT8	P1P2	GCCTTCTGGGAAAGCAGCGT
CD2BP2_+_30366413.23-P1P2_4	CD2BP2	P1P2	GGGAGCAGGGAGGAACGGGG
CD2BP2_-_30366554.23-P1P2_3	CD2BP2	P1P2	GTGGGAATCCGCGGAAGGCG
CD2BP2_-_30366557.23-P1P2_2	CD2BP2	P1P2	GGAATCCGCGGAAGGCGAGG
CD2BP2_-_30366596.23-P1P2_1	CD2BP2	P1P2	GTGCGCCAGGGCTACATCCG
CD2BP2_-_30366617.23-P1P2_5	CD2BP2	P1P2	GGCACCCGGCCGCCATCACC
CD38_+_15779985.23-P1P2_1	CD38	P1P2	GATGAGGCCGGCAGGAGGCT
CD38_+_15779997.23-P1P2_2	CD38	P1P2	GGGCTGGGCGAAGATGAGGC
CD38_+_15780012.23-P1P2_5	CD38	P1P2	GGCTCCAGGCGGGGTTGGCT
CD38_+_15780017.23-P1P2_3	CD38	P1P2	GATAGGGCTCCAGGCGGGGT
CD38_+_15780033.23-P1P2_4	CD38	P1P2	GGAACTCGCAGTTGGCCATA
CD3D_+_118213324.23-P1P2_5	CD3D	P1P2	GCTACTGGATGAGTTCCGCT
CD3D_+_118213387.23-P1P2_1	CD3D	P1P2	GCTGTGAGTCAGCTAGGGGA
CD3D_+_118213391.23-P1P2_3	CD3D	P1P2	GGTACCTGTGAGTCAGCTAG
CD3D_-_118213331.23-P1P2_2	CD3D	P1P2	GGCTATGTTCCATCTCCCAG
CD3D_-_118213377.23-P1P2_4	CD3D	P1P2	GGTCACCGAACTATCAGCCT
CD3EAP_+_45909917.23-P1P2_4	CD3EAP	P1P2	GTCAGGCAACCCTGTAGCCC
CD3EAP_-_45909907.23-P1P2_5	CD3EAP	P1P2	GATCCACGTGGTCTGCAACC
CD3EAP_-_45909922.23-P1P2_1	CD3EAP	P1P2	GAACCTGGTGCGAGCAGCCC
CD3EAP_-_45909946.23-P1P2_3	CD3EAP	P1P2	GACAGGGTTGCCTGAGGTGT
CD3EAP_-_45909957.23-P1P2_2	CD3EAP	P1P2	GTGAGGTGTGGGTCCCAGGA
CD40LG_+_135730376.23-P1P2_4	CD40LG	P1P2	GAAGTTGAAATGGTATCTTC
CD40LG_+_135730424.23-P1P2_3	CD40LG	P1P2	GCGCAGATCGGGGAGAAGTT
CD40LG_+_135730434.23-P1P2_1	CD40LG	P1P2	GGTCCAGTGGCCGCAGATCG
CD40LG_-_135730329.23-P1P2_5	CD40LG	P1P2	GTCTTAACTAATCCTGAGTA
CD40LG_-_135730332.23-P1P2_2	CD40LG	P1P2	GTAACTAATCCTGAGTAAGG
CD40_+_44746950.23-P1P2_5	CD40	P1P2	GGACCAGGCGGCAGGACCAC
CD40_+_44746965.23-P1P2_1	CD40	P1P2	GACCATAGCGAGGTGAGACC
CD40_+_44746975.23-P1P2_2	CD40	P1P2	GAGGCAGACGAACCATAGCG
CD40_-_44746946.23-P1P2_3	CD40	P1P2	GGTCAGCAGAGGCCTCGCTC
CD40_-_44746985.23-P1P2_4	CD40	P1P2	GGCCTGGTCTCACCTCGCTA
CD81_+_2398580.23-P1_3	CD81	P1	GGGCCTGGCAGGATGCGCGG
CD81_+_2411696.23-P2_5	CD81	P2	GTCCAGATACAGGAGGTTGG
CD81_+_2411699.23-P2_3	CD81	P2	GAGCTCCAGATACAGGAGGT
CD81_+_2411703.23-P2_1	CD81	P2	GTCCCAGCTCCAGATACAGG
CD81_+_2411706.23-P2_2	CD81	P2	GGTCTCCCAGCTCCAGATAC
CD81_-_2398562.23-P1_2	CD81	P1	GCCAGAGAGCGAGCGCGCAA
CD81_-_2398565.23-P1_1	CD81	P1	GGAGAGCGAGCGCGCAACGG
CD81_-_2398599.23-P1_4	CD81	P1	GCCCCACCGCGCATCCTGCC
CD81_-_2398742.23-P1_5	CD81	P1	GCCCGCCCGCCGCCCAGGAC
CD81_-_2411756.23-P2_4	CD81	P2	GCGCCCAACACCTTCTATGT
CDC23_+_137548738.23-P1P2_2	CDC23	P1P2	GTGTTCCAGGTCGGCGGAGT
CDC23_+_137548970.23-P1P2_4	CDC23	P1P2	GAGTACCTCCATGGTCCCGG
CDC23_+_137548979.23-P1P2_5	CDC23	P1P2	GATGGCTGCGAGTACCTCCA
CDC23_-_137548987.23-P1P2_3	CDC23	P1P2	GACAGCCACCGGGACCATGG
CDC23_-_137549034.23-P1P2_1	CDC23	P1P2	GGGCCACTCCAGCCAATCAT
CDC40_+_110501642.23-P1P2_5	CDC40	P1P2	GGCAATCGCAGCCGACATGA
CDC40_+_110501678.23-P1P2_3	CDC40	P1P2	GGACCCTGAACCCGAACCAT
CDC40_+_110501818.23-P1P2_2	CDC40	P1P2	GTTACCTTAACTGCCACCTC
CDC40_+_110501897.23-P1P2_1	CDC40	P1P2	GTAACCCGGTACCTAACAAG
CDC40_-_110501684.23-P1P2_4	CDC40	P1P2	GCAGCTCTGGCCGCTTCCTA
CDC5L_+_44355235.23-P1P2_5	CDC5L	P1P2	GGGCTCTCGCGAGATAGCGG
CDC5L_+_44355487.23-P1P2_2	CDC5L	P1P2	GGTAACAGCGATTGGGCCAC
CDC5L_+_44355494.23-P1P2_4	CDC5L	P1P2	GAGAAGTAGTAACAGCGATT
CDC5L_-_44355316.23-P1P2_1	CDC5L	P1P2	GTAAGGCGCTTTGGCCAGAG
CDC5L_-_44355475.23-P1P2_3	CDC5L	P1P2	GAGGTCGCGCTTGGAGGAAG
CDC73_+_193091127.23-P1P2_1	CDC73	P1P2	GCCGAGGACCCCGCGCTGTA
CDC73_+_193091167.23-P1P2_3	CDC73	P1P2	GTCGCCTACGACAGCAGCAG
CDC73_-_193091141.23-P1P2_2	CDC73	P1P2	GGGCCTTGCCTTACAGCGCG
CDC73_-_193091272.23-P1P2_4	CDC73	P1P2	GGCGAGGCGACAAGAGAAGA
CDC73_-_193091322.23-P1P2_5	CDC73	P1P2	GCCGAGCCGGCGGAGGCGAG
CDCA5_-_64851168.23-P1P2_5	CDCA5	P1P2	GTCCGCTGGGACCTCCGCAG
CDCA5_-_64851457.23-P1P2_4	CDCA5	P1P2	GCGCCTCCCAGACATAACTT
CDCA5_-_64851508.23-P1P2_2	CDCA5	P1P2	GCCCCGGGCGCGCGCCAACC
CDCA5_-_64851512.23-P1P2_1	CDCA5	P1P2	GGGGCGCGCGCCAACCGGGA
CDCA5_-_64851702.23-P1P2_3	CDCA5	P1P2	GGCCGCACCCGGAAGAGACG
CDCA7_+_174219626.23-P1P2_2	CDCA7	P1P2	GGGAGCAGCCGCGCGGTCAG
CDCA7_+_174219655.23-P1P2_3	CDCA7	P1P2	GCCCAGATCGGCGCTTGGAG
CDCA7_+_174219667.23-P1P2_5	CDCA7	P1P2	GTGGTGGCGGGTGCCCAGAT
CDCA7_+_174219809.23-P1P2_4	CDCA7	P1P2	GCTAGGCAGGCCACCAGTTA
CDCA7_-_174219818.23-P1P2_1	CDCA7	P1P2	GAGCCTAGCGCTGCCTTAAC
CDCA8_+_38158230.23-P1P2_2	CDCA8	P1P2	GACCTGCGGTCCCGAGACAA
CDCA8_+_38158244.23-P1P2_4	CDCA8	P1P2	GGTCGCCAGGCACGTACCTG
CDCA8_+_38158257.23-P1P2_5	CDCA8	P1P2	GACCACCCGAAGAAGTCGCC
CDCA8_+_38158347.23-P1P2_1	CDCA8	P1P2	GGAGCCATGGCGCTCGGCGG
CDCA8_-_38158209.23-P1P2_3	CDCA8	P1P2	GTAGAGCCGCTCTCTCTCAC
CDH13_+_82660671.23-P1P2_3	CDH13	P1P2	GTCCGACTAGAAGCGCCCGG
CDH13_-_82660747.23-P1P2_5	CDH13	P1P2	GCGTTCTCCTGTCCCAGGTA
CDH13_-_82660755.23-P1P2_1	CDH13	P1P2	GTGTCCCAGGTAGGGAAGAG
CDH13_-_82660869.23-P1P2_4	CDH13	P1P2	GCGGCGGCGAAGACAGATCG
CDH13_-_82660879.23-P1P2_2	CDH13	P1P2	GGACAGATCGGGGCTCGGTA
CDH1_+_68771185.23-P1P2_2	CDH1	P1P2	GTTCCGACGCCACTGAGAGG
CDH1_+_68771271.23-P1P2_3	CDH1	P1P2	GGCAGGCGCCGGGTGCGGTC
CDH1_+_68771433.23-P1P2_5	CDH1	P1P2	GGGTGACGACGGGAGAGGAA
CDH1_+_68771438.23-P1P2_4	CDH1	P1P2	GGAAGCGGTGACGACGGGAG
CDH1_-_68771198.23-P1P2_1	CDH1	P1P2	GGCCACGCACCCCCTCTCAG
CDK11A_+_1655695.23-P1P2_1	CDK11A	P1P2	GACCGGCCGCGGCCCCGTAG
CDK11A_+_1655742.23-P1P2_3	CDK11A	P1P2	GGGATACTTCTGGCGAGCGC
CDK11A_+_1655752.23-P1P2_2	CDK11A	P1P2	GCAGGAAGTGAGGATACTTC
CDK11A_+_1655770.23-P1P2_5	CDK11A	P1P2	GCATCATTAGGCGTCAACAC
CDK11A_-_1655704.23-P1P2_4	CDK11A	P1P2	GAGTCGGAACTCACCCCTAC
CDK12_+_37617979.23-P1P2_1	CDK12	P1P2	GGTGAGAAGCCGACGGCCCG
CDK12_+_37617986.23-P1P2_4	CDK12	P1P2	GCCAGGAAGTGAGAAGCCGA
CDK12_+_37618135.23-P1P2_5	CDK12	P1P2	GACCCTTCTACATGAGGTGG
CDK12_-_37617819.23-P1P2_3	CDK12	P1P2	GTGGTGTGGAGGTGAAACGG
CDK12_-_37618045.23-P1P2_2	CDK12	P1P2	GGGCCTGAGGACTGGCTCGG
CDK13_+_39989858.23-P1P2_5	CDK13	P1P2	GCGGCTCGGGCAGCGCAACG
CDK13_-_39989713.23-P1P2_2	CDK13	P1P2	GGCCACTTCCGAGGCGCCTG
CDK13_-_39989840.23-P1P2_3	CDK13	P1P2	GAGGGCGCGATGGAGTGAAG
CDK13_-_39989852.23-P1P2_4	CDK13	P1P2	GAGTGAAGCGGCGACGAAGG
CDK13_-_39990121.23-P1P2_1	CDK13	P1P2	GATTATCGTGGCGCTTTTCC
CDK19_+_111136584.23-P1P2_2	CDK19	P1P2	GAAGGAGGGAGGCGGGACTG
CDK19_+_111136611.23-P1P2_3	CDK19	P1P2	GCCCACCAGGTTCCAAAACA
CDK19_+_111136633.23-P1P2_1	CDK19	P1P2	GGCTCGAGGAAGCCACGGCG
CDK19_-_111136374.23-P1P2_5	CDK19	P1P2	GATAGAGGCACGGGACGCGG
CDK19_-_111136564.23-P1P2_4	CDK19	P1P2	GTCCTCCTCCTCCGCGACGG
CDK4_+_58145866.23-P1P2_4	CDK4	P1P2	GTCGCGAGCTGGTTATGGAA
CDK4_+_58146071.23-P1P2_3	CDK4	P1P2	GAGCTTGCGGCCTGTGTCTA
CDK4_-_58146046.23-P1P2_1	CDK4	P1P2	GCATACACCCGAGCTCGGTC
CDK4_-_58146064.23-P1P2_2	CDK4	P1P2	GCCGGAGCAGCTGGACGCAG
CDK4_-_58146099.23-P1P2_5	CDK4	P1P2	GCACAGGCCGCAAGCTAGAG
CDK5R1_+_30813615.23-P1P2_4	CDK5R1	P1P2	GCCGGCCGCCGGAGAGTCCT
CDK5R1_-_30813611.23-P1P2_1	CDK5R1	P1P2	GTCGGCAGAGTTGGGTTGCG
CDK5R1_-_30813629.23-P1P2_2	CDK5R1	P1P2	GGCGGGCGCCGAGGACTCTC
CDK5R1_-_30813632.23-P1P2_3	CDK5R1	P1P2	GGGCGCCGAGGACTCTCCGG
CDK5R1_-_30813837.23-P1P2_5	CDK5R1	P1P2	GCTCGAGCTGAGGACACCAA
CDK5RAP2_+_123342357.23-P1P2_4	CDK5RAP2	P1P2	GAGAGTCTGAACAAGAGCTG
CDK5RAP2_+_123342410.23-P1P2_1	CDK5RAP2	P1P2	GGAAGCGCCGGGAAAGATGG
CDK5RAP2_+_123342413.23-P1P2_2	CDK5RAP2	P1P2	GGAAGAAGCGCCGGGAAAGA
CDK5RAP2_+_123342421.23-P1P2_5	CDK5RAP2	P1P2	GTTCCGTAGGAAGAAGCGCC
CDK5RAP2_-_123342383.23-P1P2_3	CDK5RAP2	P1P2	GGCTCTTGTTCAGACTCTGG
CDK5RAP3_+_46048485.23-P1P2_5	CDK5RAP3	P1P2	GCTCCACTTCCGCTTCAGGC
CDK5RAP3_+_46048567.23-P1P2_1	CDK5RAP3	P1P2	GGGAGGGAGACCGGAGACAC
CDK5RAP3_+_46048706.23-P1P2_3	CDK5RAP3	P1P2	GCCTGGCGGGAAACACGGTG
CDK5RAP3_-_46048530.23-P1P2_2	CDK5RAP3	P1P2	GAAGATGGAGGTGTGGGGAC
CDK5RAP3_-_46048783.23-P1P2_4	CDK5RAP3	P1P2	GCAAGCTGCTCGGTAGGAGG
CDK5_+_150754783.23-P1P2_3	CDK5	P1P2	GCAGGCTCCGATCTCAGCAG
CDK5_+_150754952.23-P1P2_1	CDK5	P1P2	GTAAAACCGAGGGCCCGCAG
CDK5_+_150754962.23-P1P2_2	CDK5	P1P2	GGCCAGAGTCTTAAAACCGA
CDK5_-_150754999.23-P1P2_5	CDK5	P1P2	GTCTGGCCCCGGCGTTGCAG
CDK5_-_150755002.23-P1P2_4	CDK5	P1P2	GGGCCCCGGCGTTGCAGAGG
CDK7_+_68530755.23-P1P2_4	CDK7	P1P2	GCCGAAAAGGGCGAGCTCCC
CDK7_+_68530767.23-P1P2_3	CDK7	P1P2	GGCCCGACTCCAGCCGAAAA
CDK7_-_68530696.23-P1P2_2	CDK7	P1P2	GGGCGGGGATACTAAAGCGA
CDK7_-_68530717.23-P1P2_5	CDK7	P1P2	GGAGCCCGGTGGACGGAAGT
CDK7_-_68530895.23-P1P2_1	CDK7	P1P2	GCTCTCTGGAAGGACGGGGA
CDK8_+_26828253.23-P1P2_4	CDK8	P1P2	GGTACCTCCTCAAAGAGAGG
CDK8_+_26828294.23-P1P2_3	CDK8	P1P2	GCCCATACACTCAAACAGAA
CDK8_+_26828515.23-P1P2_5	CDK8	P1P2	GAAGGAGAGCCGAGGGACGA
CDK8_-_26828288.23-P1P2_2	CDK8	P1P2	GGGAGGTACCGGCTGTTGTG
CDK8_-_26828453.23-P1P2_1	CDK8	P1P2	GAACGCGCGGCCGGAGAGAG
CDK9_+_130548620.23-P1P2_2	CDK9	P1P2	GAGACCAGCAGGCAAGCCCG
CDK9_+_130548739.23-P1P2_3	CDK9	P1P2	GGAGATCCCGCTCCCCTCAC
CDK9_-_130547862.23-P1P2_4	CDK9	P1P2	GTCTCGGGCCGTCTCCTAGT
CDK9_-_130548327.23-P1P2_5	CDK9	P1P2	GGTGGCCGTGGAGGCGGAAG
CDK9_-_130548401.23-P1P2_1	CDK9	P1P2	GCGGCGGCAGCAGCGACTGG
CDKN1B_+_12870313.23-P1P2_1	CDKN1B	P1P2	GCAATATGGCGGTGGAAGGG
CDKN1B_+_12870316.23-P1P2_2	CDKN1B	P1P2	GGCCCAATATGGCGGTGGAA
CDKN1B_+_12870321.23-P1P2_5	CDKN1B	P1P2	GTAGTGGCCCAATATGGCGG
CDKN1B_-_12870352.23-P1P2_3	CDKN1B	P1P2	GATTGGGCCACTAAAAAAAG
CDKN1B_-_12870491.23-P1P2_4	CDKN1B	P1P2	GCACCCGCCCAGACTCGGAC
CDKN1C_+_2906927.23-P1P2_3	CDKN1C	P1P2	GTAGCCAGCAGGCATCGAGG
CDKN1C_+_2906930.23-P1P2_2	CDKN1C	P1P2	GAGCTAGCCAGCAGGCATCG
CDKN1C_+_2906976.23-P1P2_5	CDKN1C	P1P2	GCCAAGTGCGCTGTGCTCGA
CDKN1C_+_2907024.23-P1P2_1	CDKN1C	P1P2	GGGGCCCGCGCGTATAAAGG
CDKN1C_-_2906877.23-P1P2_4	CDKN1C	P1P2	GCGGCTACCTGGCTGTCCGG
CDKN2A_+_21974609.23-P2_5	CDKN2A	P2	GTGGAGGACGAAGTTTGCAG
CDKN2A_+_21974625.23-P2_4	CDKN2A	P2	GGGATGGCGGGCGACTCTGG
CDKN2A_+_21974671.23-P2_2	CDKN2A	P2	GGTCGGAGGCCGATCCAGGT
CDKN2A_+_21994326.23-P1_4	CDKN2A	P1	GCCTGGAGGCGGCGAGAACA
CDKN2A_+_21994343.23-P1_1	CDKN2A	P1	GCGGCTGCCGAGCTCGGCCC
CDKN2A_+_21994362.23-P1_3	CDKN2A	P1	GGTGCCAAAGGGCGGCGCAG
CDKN2A_+_21994383.23-P1_2	CDKN2A	P1	GGAGTGGCGCTGCTCACCTC
CDKN2A_-_21974525.23-P2_3	CDKN2A	P2	GCCAGGGCGTCGCCAGGAGG
CDKN2A_-_21974795.23-P2_1	CDKN2A	P2	GTGGCCAGCCAGTCAGCCGA
CDKN2A_-_21994389.23-P1_5	CDKN2A	P1	GCGCCGCCCTTTGGCACCAG
CDT1_+_88870234.23-P1P2_2	CDT1	P1P2	GACGCGGCGCTGCTCCATGG
CDT1_+_88870237.23-P1P2_4	CDT1	P1P2	GGTGACGCGGCGCTGCTCCA
CDT1_+_88870250.23-P1P2_3	CDT1	P1P2	GCGCGAAGAAGTCGGTGACG
CDT1_+_88870258.23-P1P2_1	CDT1	P1P2	GCGGCGGCGCGCGAAGAAGT
CDT1_+_88870305.23-P1P2_5	CDT1	P1P2	GGGGTGCGGCAGGCCAGCTT
CDX1_+_149546553.23-P1P2_1	CDX1	P1P2	GAGAAGTCGGGGTACTGCGG
CDX1_-_149546360.23-P1P2_3	CDX1	P1P2	GCGGCAGGACAGCCGAGTTC
CDX1_-_149546383.23-P1P2_2	CDX1	P1P2	GGAGCGGTTGCTCGTCGTCG
CDX1_-_149546386.23-P1P2_4	CDX1	P1P2	GCGGTTGCTCGTCGTCGGGG
CDX1_-_149546625.23-P1P2_5	CDX1	P1P2	GGCGCCCCCGACGGCCTGGG
CDX2_+_28543276.23-P1P2_1	CDX2	P1P2	GAAGAGCCGCGAGGAGCCAG
CDX2_-_28543044.23-P1P2_5	CDX2	P1P2	GGTAGTCCGGGTACTGCGGG
CDX2_-_28543241.23-P1P2_2	CDX2	P1P2	GAAAGGGGCGAGGGGACTCG
CDX2_-_28543392.23-P1P2_3	CDX2	P1P2	GCCTTCCCACTAGGCTGCAG
CDX2_-_28543397.23-P1P2_4	CDX2	P1P2	GCCACTAGGCTGCAGAGGCG
CDX4_+_72666881.23-P1P2_4	CDX4	P1P2	GAGATAGGCCACCAATGGCT
CDX4_+_72666921.23-P1P2_3	CDX4	P1P2	GGTTTCTTACGAGGGTATCC
CDX4_-_72666895.23-P1P2_2	CDX4	P1P2	GACGTCAGCCCAGCCATTGG
CDX4_-_72666910.23-P1P2_1	CDX4	P1P2	GTTGGTGGCCTATCTATACA
CDX4_-_72666965.23-P1P2_5	CDX4	P1P2	GTGGGATGGAGTAGCCTGAG
CDYL2_+_80838444.23-P1P2_3	CDYL2	P1P2	GGCGCCGGGCGGCTTCCTGC
CDYL2_+_80838472.23-P1P2_2	CDYL2	P1P2	GGTGGCAGCAGCGTCCGGGC
CDYL2_-_80838293.23-P1P2_5	CDYL2	P1P2	GCTGGCGTAACCGGCAGCAG
CDYL2_-_80838403.23-P1P2_4	CDYL2	P1P2	GCCCCCGCGACCCGGCGACC
CDYL2_-_80838428.23-P1P2_1	CDYL2	P1P2	GCGGTGGCTGCAGCCGGCAA
CDYL_+_4773335.23-P2_2	CDYL	P2	GCCAAACAATTGATCATCGA
CDYL_+_4773556.23-P2_5	CDYL	P2	GCACATCCCCTAAGCACACC
CDYL_+_4776680.23-P1_3	CDYL	P1	GGGGCGGCGCGGCCGGATCG
CDYL_+_4777011.23-P1_2	CDYL	P1	GGCTCCTCGGAAGCCATGGT
CDYL_-_4773285.23-P2_1	CDYL	P2	GGTTATCATTCTCCCGAGAT
CDYL_-_4773412.23-P2_3	CDYL	P2	GACAACAACGGGAGCAGGTC
CDYL_-_4773572.23-P2_4	CDYL	P2	GATCTTCCCGGTGTGCTTAG
CDYL_-_4776608.23-P1_5	CDYL	P1	GAGGGCCGGGCGGCCGCACT
CDYL_-_4776649.23-P1_4	CDYL	P1	GAGGTTTTTTGGTCGCAAGT
CDYL_-_4776677.23-P1_1	CDYL	P1	GTCTGCACTACACCGGAGAG
CEBPA_+_33793394.23-P1P2_1	CEBPA	P1P2	GCGCGGGCGAGCAGGGTCTC
CEBPA_+_33793416.23-P1P2_3	CEBPA	P1P2	GTCGCGACCCGGAGGTGCGC
CEBPA_-_33793324.23-P1P2_2	CEBPA	P1P2	GAAGTCGGCCGACTCCATGG
CEBPA_-_33793359.23-P1P2_4	CEBPA	P1P2	GCCGGCATGGCGAGCCTCGG
CEBPA_-_33793430.23-P1P2_5	CEBPA	P1P2	GGCCCGCGCCCGCGCACCTC
CEBPB_+_48807403.23-P1P2_4	CEBPB	P1P2	GTGGTGGCTGGACCCTCGGG
CEBPB_+_48807426.23-P1P2_3	CEBPB	P1P2	GGTGGCCGCTATTAGTGAGG
CEBPB_-_48807388.23-P1P2_2	CEBPB	P1P2	GGCGAGTCAGAGCCGCGCAC
CEBPB_-_48807399.23-P1P2_5	CEBPB	P1P2	GCCGCGCACGGGACTGGGAA
CEBPB_-_48807413.23-P1P2_1	CEBPB	P1P2	GGGGAAGGGGACCCACCCGA
CEBPD_-_48650464.23-P1P2_4	CEBPD	P1P2	GTCGTCGTGGCACAGCTCCA
CEBPD_-_48650494.23-P1P2_5	CEBPD	P1P2	GGCGGCCATGGAGTCGATGT
CEBPD_-_48650636.23-P1P2_3	CEBPD	P1P2	GGCGCAGGCTCCGCAGGCCA
CEBPD_-_48650674.23-P1P2_2	CEBPD	P1P2	GCCGTCCAGGCTGAAGAGCG
CEBPD_-_48650686.23-P1P2_1	CEBPD	P1P2	GAAGAGCGCGGCGCTCATGG
CEBPE_+_23588207.23-P1P2_1	CEBPE	P1P2	GAGCTGGGCCCGGGGAGCTA
CEBPE_+_23588232.23-P1P2_2	CEBPE	P1P2	GAGCCACTCGAGTTCTCAGG
CEBPE_+_23588259.23-P1P2_5	CEBPE	P1P2	GACGAGTGTGAGCCCCGGGG
CEBPE_-_23588184.23-P1P2_3	CEBPE	P1P2	GATGTAGGCGGAGAGGTCAA
CEBPE_-_23588251.23-P1P2_4	CEBPE	P1P2	GGGCCCCCTGAGAACTCGAG
CEBPG_+_33864675.23-P1P2_4	CEBPG	P1P2	GGGAGCGACGGTTACGAAAC
CEBPG_-_33864240.23-P1P2_1	CEBPG	P1P2	GAACTCTGTGAGGGACGCCG
CEBPG_-_33864647.23-P1P2_2	CEBPG	P1P2	GGGCGAGCAGGGGAAGCCGG
CEBPG_-_33864766.23-P1P2_5	CEBPG	P1P2	GCGCGCGGGGCCGCTCGGAG
CEBPG_-_33864838.23-P1P2_3	CEBPG	P1P2	GGGGCGCCCTGAGAACGGGG
CEBPZ_+_37458499.23-P1P2_3	CEBPZ	P1P2	GGCGTGGAGAGTTCCGAAGG
CEBPZ_+_37458502.23-P1P2_5	CEBPZ	P1P2	GCAGGCGTGGAGAGTTCCGA
CEBPZ_+_37458649.23-P1P2_2	CEBPZ	P1P2	GCGGCCTTGGCGCCCCGAGG
CEBPZ_+_37458694.23-P1P2_1	CEBPZ	P1P2	GCCCGCCATGGCCGCAGTCA
CEBPZ_-_37458714.23-P1P2_4	CEBPZ	P1P2	GTCCTTGACTGCGGCCATGG
CECR2_+_17956618.23-P1P2_5	CECR2	P1P2	GGCTTCTAACTCCTGAGGGA
CECR2_+_17956676.23-P1P2_2	CECR2	P1P2	GCTGAAGCAGGCAGGCAATC
CECR2_+_17956684.23-P1P2_4	CECR2	P1P2	GTAGCAGCCCTGAAGCAGGC
CECR2_-_17956662.23-P1P2_3	CECR2	P1P2	GGCTCTTCACAGAGATGACG
CECR2_-_17956852.23-P1P2_1	CECR2	P1P2	GCACGGGACACTGTAGATGG
CENPA_+_26987183.23-P1_3	CENPA	P1	GTGGGGTTCGCTCCAGTTAG
CENPA_+_26987200.23-P1_2	CENPA	P1	GGCCATGTCGGCGGACGCTG
CENPA_+_26987209.23-P1_5	CENPA	P1	GTTGGTCCAGGCCATGTCGG
CENPA_+_27008992.23-P2_4	CENPA	P2	GTGCCGGGTCCGGGAGCGAA
CENPA_-_26987167.23-P1_1	CENPA	P1	GCGCTCGCGCAGGAGACCCC
CENPA_-_26987175.23-P1_4	CENPA	P1	GCAGGAGACCCCGGGTGACG
CENPA_-_27008942.23-P2_5	CENPA	P2	GGCGGACTTCTGCCAAGCAC
CENPA_-_27008953.23-P2_1	CENPA	P2	GCCAAGCACCGGCTCATGTG
CENPA_-_27008960.23-P2_3	CENPA	P2	GCCGGCTCATGTGAGGCTCG
CENPA_-_27008976.23-P2_2	CENPA	P2	GTCGCGGCACAGCGTTCTCT
CENPB_+_3766949.23-P1P2_3	CENPB	P1P2	GGCGTCGGAGCGCAAGTACG
CENPB_+_3767044.23-P1P2_2	CENPB	P1P2	GAGAATCCGGACCTGCGCAA
CENPB_+_3767072.23-P1P2_4	CENPB	P1P2	GAAGTCACGGATCATCCAGG
CENPB_-_3767305.23-P1P2_5	CENPB	P1P2	GCGGGCCGGGGGCACCTCCG
CENPB_-_3767398.23-P1P2_1	CENPB	P1P2	GCGGAAGGCAGGAAGTGCCG
CENPF_+_214776771.23-P1P2_5	CENPF	P1P2	GGCCGGGAGAGTGATCCCAG
CENPF_-_214776554.23-P1P2_4	CENPF	P1P2	GGACCAGAAGCGGGCGAATT
CENPF_-_214776566.23-P1P2_3	CENPF	P1P2	GGCGAATTGGGCACCGGTGG
CENPF_-_214776686.23-P1P2_1	CENPF	P1P2	GTGAGCGTCCTGACTGGGTC
CENPF_-_214776800.23-P1P2_2	CENPF	P1P2	GATCACTCTCCCGGCCCTGT
CEP290_+_88535790.23-P1P2_3	CEP290	P1P2	GTGGCTTGCTCGGGACCATT
CEP290_+_88535841.23-P1P2_5	CEP290	P1P2	GTCTGGCCTTGGCGGAGTTG
CEP290_-_88535797.23-P1P2_4	CEP290	P1P2	GGACTCTGGGTCCAGCCAAA
CEP290_-_88535817.23-P1P2_1	CEP290	P1P2	GGGTCCCGAGCAAGCCAAAG
CEP290_-_88535823.23-P1P2_2	CEP290	P1P2	GGAGCAAGCCAAAGCGGCAG
CEP95_+_62503119.23-P1P2_5	CEP95	P1P2	GCAGACCCGACACTGGGGCG
CEP95_+_62503124.23-P1P2_1	CEP95	P1P2	GCCACGCAGACCCGACACTG
CEP95_+_62503152.23-P1P2_4	CEP95	P1P2	GAAGGCGACGGTGTCCTGGA
CEP95_+_62503164.23-P1P2_3	CEP95	P1P2	GGACGCGGCCGGGAAGGCGA
CEP95_-_62503136.23-P1P2_2	CEP95	P1P2	GGCGTCCGCGCCCCAGTGTC
CER1_-_14722510.23-P1P2_4	CER1	P1P2	GGCACTGCGACAAACAGATC
CER1_-_14722578.23-P1P2_5	CER1	P1P2	GTTCCTTGGCAGGAGTACGG
CER1_-_14722633.23-P1P2_3	CER1	P1P2	GGCCGTGTGGTCTTTCCTAG
CER1_-_14722679.23-P1P2_2	CER1	P1P2	GGAGGAGATGCATGCTGTCA
CER1_-_14722720.23-P1P2_1	CER1	P1P2	GATGATGAGGCCCAAAGGAG
CFL1_+_65625434.23-P1P2_5	CFL1	P1P2	GATGAGGGTCTCGCACGAAG
CFL1_+_65625628.23-P1P2_1	CFL1	P1P2	GTTCAGTCGGGTCCCGGCAG
CFL1_-_65625594.23-P1P2_2	CFL1	P1P2	GTCCGGAAACGAAAAGGAGA
CFL1_-_65625654.23-P1P2_3	CFL1	P1P2	GGCCGGGACCCGACTGAACG
CFL1_-_65625699.23-P1P2_4	CFL1	P1P2	GGTAGGAGCCGCACAATGAG
CGGBP1_+_88108082.23-P1_3	CGGBP1	P1	GGGGCTCGATCGGGCAACGG
CGGBP1_+_88108091.23-P1_1	CGGBP1	P1	GGCCGCCGCGGGGCTCGATC
CGGBP1_+_88198785.23-P2_5	CGGBP1	P2	GCGGGGCCGGCCAATGGAGG
CGGBP1_+_88198924.23-P2_3	CGGBP1	P2	GGAACATAGACTATCCGCAA
CGGBP1_+_88198966.23-P2_4	CGGBP1	P2	GTCCCACGTATCTCAATTAA
CGGBP1_-_88108052.23-P1_4	CGGBP1	P1	GAAGAGGAGCAAGGGAATAA
CGGBP1_-_88108111.23-P1_2	CGGBP1	P1	GGCCCGATCGAGCCCCGCGG
CGGBP1_-_88108169.23-P1_5	CGGBP1	P1	GCGCCTATGGCAGAGCCCGT
CGGBP1_-_88198986.23-P2_1	CGGBP1	P2	GTCCCTTAATTGAGATACGT
CGGBP1_-_88199023.23-P2_2	CGGBP1	P2	GCAGCCCGGAACCACAAGTG
CHAF1A_+_4402699.23-P1P2_3	CHAF1A	P1P2	GGGCGCGGGCTCCCCTCAGG
CHAF1A_+_4402725.23-P1P2_5	CHAF1A	P1P2	GAGCTCGACCTCCTCTCAGG
CHAF1A_+_4402728.23-P1P2_1	CHAF1A	P1P2	GGGCAGCTCGACCTCCTCTC
CHAF1A_-_4402698.23-P1P2_2	CHAF1A	P1P2	GGCGGGAGGGCGAAGAGCAG
CHAF1A_-_4402710.23-P1P2_4	CHAF1A	P1P2	GAGAGCAGCGGCCGCCTGAG
CHAF1B_+_37757724.23-P1P2_3	CHAF1B	P1P2	GGAGGGACCCGGACAGTCAG
CHAF1B_+_37757735.23-P1P2_5	CHAF1B	P1P2	GAGCCGTACCTGGAGGGACC
CHAF1B_+_37757741.23-P1P2_2	CHAF1B	P1P2	GCAGGGAAGCCGTACCTGGA
CHAF1B_+_37757745.23-P1P2_4	CHAF1B	P1P2	GGGGCCAGGGAAGCCGTACC
CHAF1B_-_37757754.23-P1P2_1	CHAF1B	P1P2	GGTCCGGGTCCCTCCAGGTA
CHAMP1_+_115079819.23-P1P2_5	CHAMP1	P1P2	GCTCGCGCGGGCCTTCGGAA
CHAMP1_+_115080003.23-P1P2_4	CHAMP1	P1P2	GCGGCCTCCCGAATGGCGAC
CHAMP1_+_115080070.23-P1P2_2	CHAMP1	P1P2	GGGGCGATGGACCGCGCGGA
CHAMP1_+_115080172.23-P1P2_1	CHAMP1	P1P2	GCAGGTCGGCGGCCGACACG
CHAMP1_-_115080021.23-P1P2_3	CHAMP1	P1P2	GCATCCAGTCGCCATTCGGG
CHCHD2_+_56174001.23-P1P2_2	CHCHD2	P1P2	GGGCCGTCCGGACTCTACTG
CHCHD2_-_56174016.23-P1P2_1	CHCHD2	P1P2	GTCATTGCCCCAGTAGAGTC
CHCHD2_-_56174139.23-P1P2_5	CHCHD2	P1P2	GACGGCTAGGCCTCCGGACG
CHCHD2_-_56174179.23-P1P2_3	CHCHD2	P1P2	GAAGCGACTTCTGAGGAGAC
CHCHD2_-_56174187.23-P1P2_4	CHCHD2	P1P2	GTCTGAGGAGACCGGAAGAT
CHCHD3_+_132766615.23-P1P2_3	CHCHD3	P1P2	GACCGTGGTGAAGGGCATCC
CHCHD3_+_132766688.23-P1P2_1	CHCHD3	P1P2	GAGGAACCGGAATCATGGGT
CHCHD3_+_132766859.23-P1P2_5	CHCHD3	P1P2	GTGTGGCGCGTGACCGGAGG
CHCHD3_-_132766779.23-P1P2_2	CHCHD3	P1P2	GCACCCACACGCGCGTGGAA
CHCHD3_-_132766845.23-P1P2_4	CHCHD3	P1P2	GAGAAGCAAGGAGAAGGCGC
CHD1L_+_146714392.23-P1P2_3	CHD1L	P1P2	GGAAGCCGCAGTAAGAAGCC
CHD1L_-_146714384.23-P1P2_4	CHD1L	P1P2	GCGGGCGCTACTAGCCGCGG
CHD1L_-_146714409.23-P1P2_1	CHD1L	P1P2	GAGCGCCTGGCTTCTTACTG
CHD1L_-_146714434.23-P1P2_5	CHD1L	P1P2	GCATACTGAGGGCCGAGCCG
CHD1L_-_146714437.23-P1P2_2	CHD1L	P1P2	GACTGAGGGCCGAGCCGAGG
CHD1_+_98262046.23-P1P2_3	CHD1	P1P2	GAAAGTGTTAGAAACAGTAG
CHD1_+_98262226.23-P1P2_2	CHD1	P1P2	GTTTTCTTTAGGTGAATCAA
CHD1_-_98261917.23-P1P2_5	CHD1	P1P2	GTAGTATTTGGATAGCTAAG
CHD1_-_98261946.23-P1P2_4	CHD1	P1P2	GGAAAACTCTGCTACCTATG
CHD1_-_98262220.23-P1P2_1	CHD1	P1P2	GCAACAGTCACAGGTTTTCT
CHD2_+_93425962.23-P2_4	CHD2	P2	GCATGGCCTCTTCGCTGCGG
CHD2_+_93425965.23-P2_1	CHD2	P2	GCAACATGGCCTCTTCGCTG
CHD2_+_93426278.23-P2_5	CHD2	P2	GTCCGAGGCGGCAACCGCAG
CHD2_+_93443587.23-P1_1	CHD2	P1	GGCAGAGCGCGCTCTCTCTA
CHD2_+_93443615.23-P1_2	CHD2	P1	GGTTGCGTAAAGTGAGGCAA
CHD2_+_93443621.23-P1_5	CHD2	P1	GGGGAAAGTTGCGTAAAGTG
CHD2_+_93443780.23-P1_3	CHD2	P1	GACGACCTGGGCTCTCAGTA
CHD2_-_93426037.23-P2_2	CHD2	P2	GGAGGGAGTAAAGCCTAGAG
CHD2_-_93426044.23-P2_3	CHD2	P2	GTAAAGCCTAGAGAGGAGAC
CHD2_-_93443542.23-P1_4	CHD2	P1	GTGTAGAGAGTGTCAATCAA
CHD3_+_7788131.23-P1P2_3	CHD3	P1P2	GTCCTCCTCGTCCCTCAGAG
CHD3_-_7788142.23-P1P2_1	CHD3	P1P2	GAGGATGGCTTCCCCTCTGA
CHD3_-_7788148.23-P1P2_2	CHD3	P1P2	GGCTTCCCCTCTGAGGGACG
CHD3_-_7788282.23-P1P2_5	CHD3	P1P2	GCGACGACGAGGGAGTACTC
CHD3_-_7788329.23-P1P2_4	CHD3	P1P2	GGCGACCGCCACAGCCCCCC
CHD4_+_6716472.23-P1P2_5	CHD4	P1P2	GGACCCAGCGCGACCTGCGG
CHD4_+_6716475.23-P1P2_3	CHD4	P1P2	GCCGGACCCAGCGCGACCTG
CHD4_-_6716355.23-P1P2_1	CHD4	P1P2	GGGTCGGCTCCTCTGGGCAA
CHD4_-_6716389.23-P1P2_2	CHD4	P1P2	GTCCGGAGACGCCTGAGGAA
CHD4_-_6716545.23-P1P2_4	CHD4	P1P2	GCCTCGCCGCGGCCGAAGGG
CHD5_+_6240253.23-P1P2_2	CHD5	P1P2	GAGGCGGCCGAGAGAAAGGG
CHD5_-_6240348.23-P1P2_4	CHD5	P1P2	GGAGTCCCGCAGCCGGCCGA
CHD5_-_6240354.23-P1P2_1	CHD5	P1P2	GCGCAGCCGGCCGAGGGTGG
CHD5_-_6240357.23-P1P2_3	CHD5	P1P2	GAGCCGGCCGAGGGTGGCGG
CHD5_-_6240374.23-P1P2_5	CHD5	P1P2	GGGCGGCAGCGCCAGAGGCA
CHD6_+_40246852.23-P1P2_2	CHD6	P1P2	GTGAATGGAGCCGGGATGAG
CHD6_+_40246977.23-P1P2_3	CHD6	P1P2	GCTGCTGCAGGAGCCATTTT
CHD6_+_40247062.23-P1P2_5	CHD6	P1P2	GGGGAAGGCGGGCCCGAGAT
CHD6_-_40246879.23-P1P2_4	CHD6	P1P2	GATCCCGGCTCCATTCATAG
CHD6_-_40246949.23-P1P2_1	CHD6	P1P2	GCGGTCCGCCGAGGCCAGGG
CHD7_-_61591320.23-P1P2_4	CHD7	P1P2	GCGCAGGCGCTGGCGTGCTG
CHD7_-_61591421.23-P1P2_5	CHD7	P1P2	GGCTCGTGCTCGGGAACTAT
CHD7_-_61591579.23-P1P2_3	CHD7	P1P2	GGCAGCTGCCGAGCCAACTC
CHD7_-_61591622.23-P1P2_2	CHD7	P1P2	GTCCCCTCGGCACTAGGCAG
CHD7_-_61591641.23-P1P2_1	CHD7	P1P2	GCGGAGGAGCCCGACCGACC
CHD8_+_21905184.23-P2_3	CHD8	P2	GTGGCCATCCCCACCCTGGA
CHD8_+_21905409.23-P2_2	CHD8	P2	GTTAGGTTGCGCAGGAGGAG
CHD8_+_21924200.23-P1_1	CHD8	P1	GTGCCTGGAAAGGAAGTACC
CHD8_+_21924210.23-P1_5	CHD8	P1	GGTTGAAACGCTGCCTGGAA
CHD8_+_21924236.23-P1_2	CHD8	P1	GAGGCGCCTTGTTCTCGGAG
CHD8_-_21905106.23-P2_4	CHD8	P2	GAGTAAGGTCCATACAGCAG
CHD8_-_21905303.23-P2_5	CHD8	P2	GGAGGCCCGACAAGCCCTGA
CHD8_-_21905342.23-P2_1	CHD8	P2	GTCACCCCAGTGGAGGAGAG
CHD8_-_21924219.23-P1_4	CHD8	P1	GGTCCTGGTACTTCCTTTCC
CHD8_-_21924265.23-P1_3	CHD8	P1	GAGAACAAGGCGCCTTCCGG
CHD9_+_53089063.23-P1_1	CHD9	P1	GTATCTCTGCAGACCGCAAG
CHD9_+_53089119.23-P1_5	CHD9	P1	GGGTCTCTGGGTCCCCCCCA
CHD9_+_53164935.23-P2_4	CHD9	P2	GAGGCCCCCCTGTCAGCGCG
CHD9_+_53164998.23-P2_3	CHD9	P2	GTCCCCACGCCCGAGGCGGT
CHD9_+_53165002.23-P2_5	CHD9	P2	GTTCCTCCCCACGCCCGAGG
CHD9_-_53088962.23-P1_3	CHD9	P1	GCCTGAGTCCCAGGATTCCG
CHD9_-_53089092.23-P1_4	CHD9	P1	GGGTCTGCAGAGATAACCGG
CHD9_-_53089099.23-P1_2	CHD9	P1	GAGAGATAACCGGAGGAGTC
CHD9_-_53164953.23-P2_2	CHD9	P2	GCTGCCCCGCGCTGACAGGG
CHD9_-_53165040.23-P2_1	CHD9	P2	GAGGAAGCCCGGGGGCACCG
CHEK2_+_29137728.23-P1P2_4	CHEK2	P1P2	GCATATGGGGAACTTCTGTT
CHEK2_+_29137741.23-P1P2_1	CHEK2	P1P2	GTCACGCGGTGAGTCATATG
CHEK2_+_29137755.23-P1P2_3	CHEK2	P1P2	GGGCTCCAGGTGGGCTCACG
CHEK2_+_29137765.23-P1P2_2	CHEK2	P1P2	GGAGAGTGTGCGGCTCCAGG
CHEK2_-_29137772.23-P1P2_5	CHEK2	P1P2	GCTCACCGCGTGAGCCCACC
CHMP1A_-_89724028.23-P1P2_5	CHMP1A	P1P2	GCAGGAGCAGCACTCGGAGA
CHMP1A_-_89724049.23-P1P2_3	CHMP1A	P1P2	GGAGAAGGGACGCCAACTCC
CHMP1A_-_89724052.23-P1P2_2	CHMP1A	P1P2	GAAGGGACGCCAACTCCGGG
CHMP1A_-_89724065.23-P1P2_1	CHMP1A	P1P2	GTCCGGGCGGTGTCAGGTCC
CHMP1A_-_89724068.23-P1P2_4	CHMP1A	P1P2	GGGGCGGTGTCAGGTCCCGG
CHP1_+_41523440.23-P1P2_1	CHP1	P1P2	GGACCCGGGAGGGAACCCAG
CHP1_-_41523447.23-P1P2_5	CHP1	P1P2	GTCCCCAGCGCACCACCCCT
CHP1_-_41523469.23-P1P2_4	CHP1	P1P2	GTTCCCTCCCGGGTCCGCAG
CHP1_-_41523705.23-P1P2_2	CHP1	P1P2	GAGGCTGGCCTCACAACCAA
CHP1_-_41523708.23-P1P2_3	CHP1	P1P2	GCTGGCCTCACAACCAAGGG
CHP2_+_23766353.23-P1P2_2	CHP2	P1P2	GCCCATGGCCGAGCTGGAGG
CHP2_+_23766392.23-P1P2_1	CHP2	P1P2	GTCCCCGTCGGGAATGACCG
CHP2_-_23766329.23-P1P2_4	CHP2	P1P2	GGCGGGAGGAGAGAACGCGT
CHP2_-_23766338.23-P1P2_3	CHP2	P1P2	GGAGAACGCGTGGGTCCGGG
CHP2_-_23766410.23-P1P2_5	CHP2	P1P2	GACGCCGCGGTCATTCCCGA
CHRAC1_+_141521472.23-P1P2_4	CHRAC1	P1P2	GTGGGAGTTGTAGTGTGGGG
CHRAC1_+_141521475.23-P1P2_1	CHRAC1	P1P2	GCCGTGGGAGTTGTAGTGTG
CHRAC1_+_141521490.23-P1P2_5	CHRAC1	P1P2	GGCCGCGCCCGCTGCCCCGT
CHRAC1_+_141521655.23-P1P2_3	CHRAC1	P1P2	GTGACCCGGATGCGGGATAG
CHRAC1_-_141521629.23-P1P2_2	CHRAC1	P1P2	GTGGTCGTGGGTAAAGACAA
CHRD_+_184097761.23-P1P2_4	CHRD	P1P2	GTCCTCCTCAGCAAACGGGG
CHRD_+_184098084.23-P1P2_1	CHRD	P1P2	GGACGCGAACGGGACAGCTG
CHRD_+_184098095.23-P1P2_3	CHRD	P1P2	GAGGCTCGGCATGACGCGAA
CHRD_+_184098196.23-P1P2_5	CHRD	P1P2	GAACGGATGGGCAGCACGGG
CHRD_-_184098324.23-P1P2_2	CHRD	P1P2	GAGTCAGCGCCAGCCCGGAG
CHTF18_+_838904.23-P1P2_5	CHTF18	P1P2	GTGGGAGAGGAGATTGTCAG
CHTF18_-_838662.23-P1P2_4	CHTF18	P1P2	GCGGCGCGGGAGGTTCGGAG
CHTF18_-_838671.23-P1P2_1	CHTF18	P1P2	GAGGTTCGGAGCGGGAGCTC
CHTF18_-_838687.23-P1P2_2	CHTF18	P1P2	GCTCGGGCTCGCGGACGGTA
CHTF18_-_838690.23-P1P2_3	CHTF18	P1P2	GGGGCTCGCGGACGGTATGG
CHUK_+_101989308.23-P1P2_4	CHUK	P1P2	GGGAACAACTGTGGAACCTG
CHUK_+_101989317.23-P1P2_1	CHUK	P1P2	GACCGGCCTTGGAACAACTG
CHUK_+_101989334.23-P1P2_5	CHUK	P1P2	GAGCATCGGCGGCCCGGAAC
CHUK_-_101989292.23-P1P2_3	CHUK	P1P2	GCCCCGGGGGCCGCTCCATG
CHUK_-_101989295.23-P1P2_2	CHUK	P1P2	GCGGGGGCCGCTCCATGGGG
CIB1_+_90777138.23-P1P2_3	CIB1	P1P2	GGCGTCTCGAGGCGAGTTGG
CIB1_+_90777141.23-P1P2_1	CIB1	P1P2	GTCTGCGTCTCGAGGCGAGT
CIB1_+_90777177.23-P1P2_2	CIB1	P1P2	GCAGTGACGCGGCCCAAGGG
CIB1_-_90776938.23-P1P2_5	CIB1	P1P2	GCGTCAGGAACGTCAAGTCC
CIB1_-_90777091.23-P1P2_4	CIB1	P1P2	GTACTCGGCCAGCAGCTCCT
CIITA_-_10971048.23-P1P2_3	CIITA	P1P2	GAGCTTGGCGGGCTCCCAAC
CIITA_-_10971099.23-P1P2_5	CIITA	P1P2	GGGCTGTGTGCTTCTGAGCT
CIITA_-_10971109.23-P1P2_1	CIITA	P1P2	GTTCTGAGCTGGGCATCCGA
CIITA_-_10971119.23-P1P2_2	CIITA	P1P2	GGGCATCCGAAGGCATCCTT
CIITA_-_10971140.23-P1P2_4	CIITA	P1P2	GGGAAGCTGAGGGCACGAGG
CIR1_+_175260255.23-P1P2_1	CIR1	P1P2	GTGAGTAAACAGACCCGGGG
CIR1_+_175260410.23-P1P2_5	CIR1	P1P2	GAAACGCAGTTCCGGTTAGG
CIR1_+_175260413.23-P1P2_4	CIR1	P1P2	GTGGAAACGCAGTTCCGGTT
CIR1_-_175260188.23-P1P2_2	CIR1	P1P2	GAGAAGCGGAGGCTGTCCTA
CIR1_-_175260377.23-P1P2_3	CIR1	P1P2	GACTGGAACTAGGGAAAGCA
CIRH1A_+_69166252.23-P1P2_4	CIRH1A	P1P2	GCGCGGCTCGGAGAGAAGAA
CIRH1A_+_69166586.23-P1P2_5	CIRH1A	P1P2	GCCCTTCCCCAACTCACCAG
CIRH1A_-_69166513.23-P1P2_2	CIRH1A	P1P2	GTGCGCCAGGAGCACTTCCG
CIRH1A_-_69166574.23-P1P2_1	CIRH1A	P1P2	GAGAGAGGCGAGCACCGGGA
CIRH1A_-_69166585.23-P1P2_3	CIRH1A	P1P2	GCACCGGGAAGGGGAGCGTG
CITED1_+_71525520.23-P1_5	CITED1	P1	GTGTTGATCAGGCGCGAGAG
CITED1_+_71525554.23-P1_4	CITED1	P1	GTGCCGCGTCGGATGCTCAG
CITED1_+_71525704.23-P1_2	CITED1	P1	GGAGACCTGGCTGCGAATCC
CITED1_+_71525733.23-P1_3	CITED1	P1	GCTTCGCAGAGCACCGGACT
CITED1_+_71525739.23-P1_1	CITED1	P1	GTCCCTGCTTCGCAGAGCAC
CITED1_+_71526917.23-P2_4	CITED1	P2	GCGAGGGGCAGTTCTCGGTG
CITED1_-_71526614.23-P2_5	CITED1	P2	GTCGGCGCCGGACTCCGGGG
CITED1_-_71526745.23-P2_3	CITED1	P2	GTCGGCTAGGAATCCCAGGA
CITED1_-_71526957.23-P2_1	CITED1	P2	GTCGCCGGCGGACTACAAGA
CITED1_-_71526985.23-P2_2	CITED1	P2	GGGCAGAGCGAGCTTCCTCT
CITED2_+_139694905.23-P1P2_4	CITED2	P1P2	GTGGGCGAGCACATACACTA
CITED2_+_139695726.23-P1P2_1	CITED2	P1P2	GAGCTGTGAGGGCAACGGAG
CITED2_+_139695737.23-P1P2_2	CITED2	P1P2	GCGGTCCTGCCGAGCTGTGA
CITED2_+_139695756.23-P1P2_5	CITED2	P1P2	GATTGTTGGCAGCTGCCGGG
CITED2_-_139695763.23-P1P2_3	CITED2	P1P2	GACAGCTCGGCAGGACCGCC
CKAP2_+_53029605.23-P1P2_5	CKAP2	P1P2	GGCCGCCGCAGTCTGCACCG
CKAP2_+_53029861.23-P1P2_3	CKAP2	P1P2	GCAGGGATCTCACAGAGCGG
CKAP2_+_53030125.23-P1P2_2	CKAP2	P1P2	GTCGCTAGGGACCTAAGAGG
CKAP2_-_53029622.23-P1P2_1	CKAP2	P1P2	GTTAGCCGCGGTGCAGACTG
CKAP2_-_53029638.23-P1P2_4	CKAP2	P1P2	GCTGCGGCGGCGGTGGTCTG
CKB_+_103989130.23-P1P2_2	CKB	P1P2	GTCCGGGAGCTGCCGACGGA
CKB_+_103989134.23-P1P2_1	CKB	P1P2	GTCGCTCCGGGAGCTGCCGA
CKB_-_103989108.23-P1P2_5	CKB	P1P2	GCCCGGGCCCACTCACCGGG
CKB_-_103989150.23-P1P2_3	CKB	P1P2	GTCCGTCCGTCGGCAGCTCC
CKB_-_103989201.23-P1P2_4	CKB	P1P2	GCGCTCCCGCGGCTCTTAAG
CLOCK_+_56412972.23-P1P2_4	CLOCK	P1P2	GCGAGAGCGCGAAGGAAATC
CLOCK_+_56412980.23-P1P2_5	CLOCK	P1P2	GCCGGAGAGCGAGAGCGCGA
CLOCK_-_56412906.23-P1P2_3	CLOCK	P1P2	GCGCCGCCAAGGAAGCCAAC
CLOCK_-_56412950.23-P1P2_1	CLOCK	P1P2	GCCGGGCGGGCGCCTCTCAC
CLOCK_-_56412965.23-P1P2_2	CLOCK	P1P2	GTCACCGGGAGCGCTCGCGG
CLP1_+_57425237.23-P1P2_5	CLP1	P1P2	GTTCTTGCCCGGACCCACGC
CLP1_+_57425295.23-P1P2_3	CLP1	P1P2	GCCCAACAGGTAAACTCAGA
CLP1_+_57425308.23-P1P2_1	CLP1	P1P2	GGCGCAGCCAGGAGCCCAAC
CLP1_-_57425273.23-P1P2_2	CLP1	P1P2	GGCAAGAACCGCTTGTAGTT
CLP1_-_57425477.23-P1P2_4	CLP1	P1P2	GGGAGCTAGAGCTGCAGTCC
CLU_+_27469201.23-P2_1	CLU	P2	GTGCTACTGAGTGTCCAGAT
CLU_+_27471998.23-P1_5	CLU	P1	GTGGCCGGAGCCCCATCACC
CLU_+_27472116.23-P1_4	CLU	P1	GGAGCCACACCAGGACGGAT
CLU_-_27468769.23-P2_3	CLU	P2	GGGGCTGCCTGTGCATTCAG
CLU_-_27469036.23-P2_4	CLU	P2	GGACCCTTTCCCAGAAGCTG
CLU_-_27469209.23-P2_2	CLU	P2	GTCAGCCCAGCAGGCCCATC
CLU_-_27469274.23-P2_5	CLU	P2	GAATCAGGCGCAAAGAGCCA
CLU_-_27472152.23-P1_3	CLU	P1	GGTGGCTCTGCTCAAGGGTA
CLU_-_27472161.23-P1_2	CLU	P1	GCTCAAGGGTAGGGAAGACG
CLU_-_27472180.23-P1_1	CLU	P1	GGGGACATCTCACCGGTCAG
CMKLR1_+_108714197.23-P2_3	CMKLR1	P2	GGAGTCCCGGATCCCTGGAG
CMKLR1_+_108714285.23-P2_5	CMKLR1	P2	GAAGGGCTTAGGAGGTGGAC
CMKLR1_+_108714390.23-P2_1	CMKLR1	P2	GCCCACGGAAGGAGACATGG
CMKLR1_+_108714401.23-P2_4	CMKLR1	P2	GCTGTGATTCTGCCCACGGA
CMKLR1_+_108732820.23-P1_5	CMKLR1	P1	GACCCTCAGGAAGACCTTCC
CMKLR1_+_108733009.23-P1_4	CMKLR1	P1	GGGAAGCCTCCGGGTGATAG
CMKLR1_+_108733080.23-P1_2	CMKLR1	P1	GTCTGTCCCAGTCCCATTCA
CMKLR1_-_108714040.23-P2_2	CMKLR1	P2	GCAGGCACTGTGTGGAGTAG
CMKLR1_-_108733022.23-P1_3	CMKLR1	P1	GCTGGAACACCCCTATCACC
CMKLR1_-_108733025.23-P1_1	CMKLR1	P1	GGAACACCCCTATCACCCGG
CMSS1_+_99536722.23-P1P2_4	CMSS1	P1P2	GCGGCCGGCGTAGCTACACG
CMSS1_+_99536769.23-P1P2_3	CMSS1	P1P2	GACGGGTAGGCGACCAGCTG
CMSS1_+_99536930.23-P1P2_2	CMSS1	P1P2	GAGGGCTGAGGCGCACGGAA
CMSS1_+_99536948.23-P1P2_5	CMSS1	P1P2	GCGATCGCCAGAAGCGACCA
CMSS1_-_99536716.23-P1P2_1	CMSS1	P1P2	GCGGAGGCGACAGTGTCTAG
CNOT10_+_32726810.23-P1P2_5	CNOT10	P1P2	GAGGTTCCGGCTAGAGGAGT
CNOT10_-_32726705.23-P1P2_4	CNOT10	P1P2	GGTACCGGGACGCCGTGAGG
CNOT10_-_32726718.23-P1P2_1	CNOT10	P1P2	GGTGAGGCGGAAGCTGTGTA
CNOT10_-_32726731.23-P1P2_3	CNOT10	P1P2	GTGTGTATGGCGGGAGGCTG
CNOT10_-_32726746.23-P1P2_2	CNOT10	P1P2	GGCTGTGGCGGTCCCTTGGT
CNOT11_-_101869369.23-P1P2_1	CNOT11	P1P2	GCGCTTTACGGCCGCGGGGA
CNOT11_-_101869379.23-P1P2_5	CNOT11	P1P2	GCCGCGGGGACGGAGCGAGC
CNOT11_-_101869387.23-P1P2_3	CNOT11	P1P2	GACGGAGCGAGCCGGCGCCA
CNOT11_-_101869395.23-P1P2_4	CNOT11	P1P2	GAGCCGGCGCCAGGGCCCCT
CNOT11_-_101869409.23-P1P2_2	CNOT11	P1P2	GCCCCTCGGGCCGGGAAGAG
CNOT1_+_58663674.23-P1P2_4	CNOT1	P1P2	GTCGAGGAGAGCCGGAGTCG
CNOT1_+_58663690.23-P1P2_2	CNOT1	P1P2	GTTAACCGAAGAGGGGGTCG
CNOT1_+_58663696.23-P1P2_3	CNOT1	P1P2	GGCGGAGTTAACCGAAGAGG
CNOT1_+_58663739.23-P1P2_5	CNOT1	P1P2	GGACGTGAGCGCGCGACCTC
CNOT1_-_58663535.23-P1P2_1	CNOT1	P1P2	GCTCCGGGAAACGCTTCCAG
CNOT2_+_70636979.23-P1P2_1	CNOT2	P1P2	GCTCCCACCGACTCACAGGG
CNOT2_+_70637208.23-P1P2_5	CNOT2	P1P2	GGATGGCGACGTATCCACCG
CNOT2_+_70637225.23-P1P2_3	CNOT2	P1P2	GTTGTCCCGCGGATCCAAGA
CNOT2_-_70637022.23-P1P2_2	CNOT2	P1P2	GACAAGACGGAGCGGCGGTA
CNOT2_-_70637031.23-P1P2_4	CNOT2	P1P2	GAGCGGCGGTAAGGGCGGTA
CNOT3_+_54641502.23-P1P2_5	CNOT3	P1P2	GGCGTCTGCCGATGGCTCCG
CNOT3_+_54641532.23-P1P2_2	CNOT3	P1P2	GGACGGGGGTCGGGGCTCAA
CNOT3_-_54641528.23-P1P2_3	CNOT3	P1P2	GGAGCCATCGGCAGACGCCG
CNOT3_-_54641691.23-P1P2_1	CNOT3	P1P2	GGTCGCGATACGCTCCTCAG
CNOT3_-_54641694.23-P1P2_4	CNOT3	P1P2	GGCGATACGCTCCTCAGCGG
CNOT6L_+_78740246.23-P1P2_5	CNOT6L	P1P2	GCTGACCCGCGTCTCTTCAG
CNOT6L_+_78740475.23-P1P2_4	CNOT6L	P1P2	GAATGGCTGCTGTTGCTTCT
CNOT6L_-_78740437.23-P1P2_3	CNOT6L	P1P2	GCAACACTCTCGGTCCTACT
CNOT6L_-_78740440.23-P1P2_1	CNOT6L	P1P2	GCACTCTCGGTCCTACTCGG
CNOT6L_-_78740505.23-P1P2_2	CNOT6L	P1P2	GAACAGCAGCCATTTCCCCG
CNOT6_+_179921393.23-P1P2_5	CNOT6	P1P2	GAAGCAAACAAGCATCATGG
CNOT6_-_179921386.23-P1P2_3	CNOT6	P1P2	GGCGCTCGCTGGCTGAGGGA
CNOT6_-_179921389.23-P1P2_4	CNOT6	P1P2	GCTCGCTGGCTGAGGGACGG
CNOT6_-_179921630.23-P1P2_2	CNOT6	P1P2	GCAAAGAGCAGCGACTAAGG
CNOT6_-_179921641.23-P1P2_1	CNOT6	P1P2	GGACTAAGGCGGCAGAGGAG
CNOT7_+_17104120.23-P1P2_2	CNOT7	P1P2	GGGTTAGGGAAGTAGAAAGG
CNOT7_+_17104149.23-P1P2_3	CNOT7	P1P2	GTCCGCTGCAGCCTTACGGG
CNOT7_+_17104350.23-P1P2_1	CNOT7	P1P2	GCAGGACGTGCGAAAAGCGA
CNOT7_+_17104368.23-P1P2_4	CNOT7	P1P2	GATCATCTAGCGCCCCCGTC
CNOT7_-_17104160.23-P1P2_5	CNOT7	P1P2	GACCCGCCCCTCCCCCCGTA
CNOT8_+_154238243.23-P1P2_3	CNOT8	P1P2	GGACTCCCCGACGGCGGCGA
CNOT8_+_154238249.23-P1P2_2	CNOT8	P1P2	GCGGGCTGACTCCCCGACGG
CNOT8_-_154238107.23-P1P2_5	CNOT8	P1P2	GCGAGTCGGGCGGATCGGGT
CNOT8_-_154238211.23-P1P2_1	CNOT8	P1P2	GGGTTCTAGGAGCAGATCCG
CNOT8_-_154238239.23-P1P2_4	CNOT8	P1P2	GGAAAAGAGCTCCGGGCCAG
COIL_+_55038350.23-P1P2_3	COIL	P1P2	GTTCCGAGACGGTTAGGCTA
COIL_+_55038356.23-P1P2_4	COIL	P1P2	GGGCAGCTTCCGAGACGGTT
COIL_-_55038369.23-P1P2_5	COIL	P1P2	GAGCCGTAGCCTAACCGTCT
COIL_-_55038419.23-P1P2_2	COIL	P1P2	GGAAGCCGAGAGATACCACG
COIL_-_55038430.23-P1P2_1	COIL	P1P2	GATACCACGGGGCCACCGAG
COL1A1_+_48278925.23-P1P2_3	COL1A1	P1P2	GGTGTGAGGCCACGCATGAG
COL1A1_+_48278939.23-P1P2_5	COL1A1	P1P2	GAGGAGGCACGCGGAGTGTG
COL1A1_+_48278955.23-P1P2_1	COL1A1	P1P2	GTCCTCGGGGTCGGAGCAGG
COL1A1_+_48278983.23-P1P2_2	COL1A1	P1P2	GGCCAGTCGTCGGAGCAGAC
COL1A1_+_48278993.23-P1P2_4	COL1A1	P1P2	GAGGGGCCCGGGCCAGTCGT
COMMD1_+_62132843.23-P1P2_2	COMMD1	P1P2	GCATTCAGCAGCCCGCTCAG
COMMD1_+_62132871.23-P1P2_4	COMMD1	P1P2	GTACCCGTGGAAAGTGTCCT
COMMD1_-_62132819.23-P1P2_5	COMMD1	P1P2	GGGGCCTTCGCAGAGCATGG
COMMD1_-_62132838.23-P1P2_3	COMMD1	P1P2	GCGGCGGGCGAGCTTGAGGG
COMMD1_-_62132853.23-P1P2_1	COMMD1	P1P2	GAGGGTGGCAAACCCCTGAG
COMMD6_+_76111934.23-P1_1	COMMD6	P1	GTCCCAGACGCTGCCCATGG
COMMD6_+_76123532.23-P2_5	COMMD6	P2	GTGCGCTAGGAGGCGTGCCG
COMMD6_+_76123542.23-P2_3	COMMD6	P2	GGTCAACCGACTGCGCTAGG
COMMD6_-_76111903.23-P1_3	COMMD6	P1	GTCCAGGTTGGAACTCACAT
COMMD6_-_76111919.23-P1_4	COMMD6	P1	GCATCGGACTTAGCATCCAG
COMMD6_-_76111943.23-P1_2	COMMD6	P1	GGCTCGCTGGACGCCTCCAT
COMMD6_-_76111954.23-P1_5	COMMD6	P1	GGCCTCCATGGGCAGCGTCT
COMMD6_-_76123510.23-P2_4	COMMD6	P2	GCTGGCAATGGGTAGCCACC
COMMD6_-_76123528.23-P2_2	COMMD6	P2	GCTGGCGTCTGTCTCAGAAT
COMMD6_-_76123537.23-P2_1	COMMD6	P2	GGTCTCAGAATAGGACTCCG
COMMD7_+_31330766.23-P1P2_4	COMMD7	P1P2	GACGGAGGGGAGTCTAGATG
COMMD7_+_31331205.23-P1P2_3	COMMD7	P1P2	GGGTGGAACCTGCGGGGCTG
COMMD7_+_31331213.23-P1P2_1	COMMD7	P1P2	GGCGGCGGCGGTGGAACCTG
COMMD7_+_31331281.23-P1P2_2	COMMD7	P1P2	GCGGTTGTGGATGCGCGGAG
COMMD7_-_31331198.23-P1P2_5	COMMD7	P1P2	GGTGCAGTGCAGGCGGCCCA
COPS5_-_67974325.23-P1P2_1	COPS5	P1P2	GGCCTTGACCCTCCGCACCA
COPS5_-_67974353.23-P1P2_4	COPS5	P1P2	GACTCTTACCTAGACTCTTG
COPS5_-_67974375.23-P1P2_5	COPS5	P1P2	GCAGCCATGACACCTAGAAC
COPS5_-_67974378.23-P1P2_3	COPS5	P1P2	GCCATGACACCTAGAACCGG
COPS5_-_67974403.23-P1P2_2	COPS5	P1P2	GAGTTGGTAGAGACCATTCA
COQ7_+_19078980.23-P1P2_5	COQ7	P1P2	GCCCCGGCGCAACTCATTGC
COQ7_+_19079018.23-P1P2_2	COQ7	P1P2	GCCCCGGGCGCAGCCGCCAA
COQ7_-_19078964.23-P1P2_3	COQ7	P1P2	GCCAGTTCCGTTCAACGAAG
COQ7_-_19079147.23-P1P2_1	COQ7	P1P2	GTGGGTCGAAGAGGTCACGG
COQ7_-_19079258.23-P1P2_4	COQ7	P1P2	GTAGCGGCGAGAGTGACAGG
CORO2A_+_100954834.23-P1P2_3	CORO2A	P1P2	GCGCGGCAGTCATCAAGGTA
CORO2A_+_100954909.23-P1P2_1	CORO2A	P1P2	GTCTGGGCGCCGGGAGTCGG
CORO2A_-_100954559.23-P1P2_4	CORO2A	P1P2	GGTGCAGACAGTGCTCATGA
CORO2A_-_100954811.23-P1P2_5	CORO2A	P1P2	GCCCATCGCGCAGACCGGGA
CORO2A_-_100954890.23-P1P2_2	CORO2A	P1P2	GCGGCGGCGGCGTCCAGCTC
CPEB3_-_94050650.23-P1P2_3	CPEB3	P1P2	GTCCCACCTGAGGGCAAGAG
CPEB3_-_94050653.23-P1P2_5	CPEB3	P1P2	GCACCTGAGGGCAAGAGCGG
CPEB3_-_94050776.23-P1P2_2	CPEB3	P1P2	GCTGGAGGAAGGAAACGGGA
CPEB3_-_94050793.23-P1P2_1	CPEB3	P1P2	GGAGGGCGCCGGCCAGACGG
CPEB3_-_94050802.23-P1P2_4	CPEB3	P1P2	GGGCCAGACGGCGGCAGGCG
CPSF1_+_145634667.23-P1P2_5	CPSF1	P1P2	GTCGGCTCCAACTGCCAGGT
CPSF1_-_145634507.23-P1P2_1	CPSF1	P1P2	GTACATGGAGAACTCCAGAC
CPSF1_-_145634697.23-P1P2_4	CPSF1	P1P2	GCAGTTGGAGCCGACTCGAG
CPSF1_-_145634704.23-P1P2_3	CPSF1	P1P2	GAGCCGACTCGAGAGGAACC
CPSF1_-_145634725.23-P1P2_2	CPSF1	P1P2	GGACAGCAGCGAACTCAGTC
CPSF2_+_92588296.23-P1P2_1	CPSF2	P1P2	GACTAGCGGCGGAGACGAGG
CPSF2_+_92588307.23-P1P2_3	CPSF2	P1P2	GTGGAGCTGGAGACTAGCGG
CPSF2_+_92588358.23-P1P2_2	CPSF2	P1P2	GAGCGCCAGGGACTACCGGC
CPSF2_+_92588692.23-P1P2_4	CPSF2	P1P2	GTCCCGGGAGGGAACCGTAC
[truncated: 16,001 more rows]
