# Supplementary material for: Long-range enhancer-controlled genes are hypersensitive to regulatory factor perturbations
Source: Cell Genom. 2025 Feb 25;5(3):100778. doi: 10.1016/j.xgen.2025.100778 (PMC11960515; doi:10.1016/j.xgen.2025.100778)
Supplement: Table S2. The results of the CRISPRi screen, related to Figure 1 — Results of CRISPRi screens. Columns ending on diff denote the delta of the Mageck beta score in the GFP high versus the GFP low population. Columns ending on normHBG are normalized for the HBG promoter targeting sgRNA [file mmc3.xlsx]

## Sheet: screen_results
sgRNA	Gene	E0_diff	E50_diff	E100_diff	EC100_diff	E0_diff_normHBG	E50_diff_normHBG	E100_diff_normHBG	EC100_diff_normHBG	average_dis_diffHBG
HNRNPD_P1P2	HNRNPD	-0.09807	0.347576	0.167573	0.208489	-0.0111201	0.0524882	0.0219163	0.0201811	0.0315285
SP8_P1P2	SP8	-0.076959	-0.022589	0.011056	0.149133	-0.00872633	-0.00341121	0.00144598	0.0144356	0.00415679
FOXN3_P2	FOXN3	0.007383	0.0261686	-0.07739	-0.262863	0.000837153	0.00395178	-0.0101216	-0.0254443	-0.010538
PDCD4_P2	PDCD4	-0.19443	0.21626	-0.0715246	-0.15657	-0.0220463	0.0326579	-0.00935447	-0.0151555	0.00271598
ZNF85_P1P2	ZNF85	-0.01665	-0.181356	-0.186004	-0.006027	-0.00188793	-0.027387	-0.0243269	-0.000583394	-0.0174324
ZNF600_P1P2	ZNF600	-0.312601	-0.42612	-0.183408	-0.192407	-0.0354456	-0.0643493	-0.0239873	-0.0186244	-0.0356537
ZNF716_P1P2	ZNF716	0.28729	0.14455	0.29289	0.19786	0.0325756	0.0218288	0.0383061	0.0191522	0.026429
ZFPM1_P1P2	ZFPM1	-0.550946	-1.11279	-0.90208	-1.86776	-0.0624714	-0.168045	-0.11798	-0.180793	-0.155606
ZNF705A_P1P2	ZNF705A	-0.162865	0.251657	-0.00153	-0.106909	-0.0184672	0.0380033	-0.000200104	-0.0103484	0.00915158
ZNF571_P1P2	ZNF571	0.169749	-0.103351	-0.097768	-0.12342	0.0192477	-0.0156073	-0.0127868	-0.0119467	-0.0134469
H2AFZ_P1P2	H2AFZ	0.05823	-0.074551	0.585796	0.150967	0.00660266	-0.0112581	0.0766144	0.0146131	0.0266565
ZNF585A_P1P2	ZNF585A	0.141197	-0.170881	0.02881	-0.2995	0.0160102	-0.0258051	0.00376797	-0.0289906	-0.0170093
ZNF585B_P1P2	ZNF585B	-0.190371	-0.04027	-0.373133	-0.110203	-0.021586	-0.00608126	-0.0488009	-0.0106673	-0.0218498
ZNF132_P1P2	ZNF132	0.184064	-0.107302	0.08736	-0.3372	0.0208709	-0.0162039	0.0114255	-0.0326399	-0.0124728
MDM4_P1P2	MDM4	-0.09477	-0.03258	-0.168887	0.228794	-0.0107459	-0.00491998	-0.0220882	0.0221465	-0.00162055
MAP3K13_P2	MAP3K13	0.135332	-0.25308	-0.02279	0.153389	0.0153452	-0.0382182	-0.00298063	0.0148476	-0.00878375
NCAPH2_P1P2	NCAPH2	0.078468	0.367469	0.04376	-0.029354	0.00889743	0.0554923	0.00572323	-0.00284137	0.0194581
MAU2_P1P2	MAU2	1.24673	-0.4751	0.31162	0.35743	0.141366	-0.0717459	0.0407558	0.0345981	0.00120265
GDF3_P1P2	GDF3	0.091833	-0.10956	-0.119716	0.275782	0.0104129	-0.0165449	-0.0156573	0.0266948	-0.00183578
CREBRF_P1	CREBRF	0.00672	-0.001228	-0.014555	-0.135545	0.000761976	-0.000185443	-0.0019036	-0.0131204	-0.0050698
ZNF37A_P1P2	ZNF37A	-0.306528	0.240595	0.194721	0.022471	-0.034757	0.0363328	0.0254669	0.00217512	0.0213249
HOXA9_P1P2	HOXA9	-0.36861	0.298603	-0.114532	-0.08591	-0.0417964	0.0450927	-0.0149793	-0.00831581	0.00726587
FOXO4_P1P2	FOXO4	0.22843	0.67536	0.29193	0.07213	0.0259015	0.101988	0.0381806	0.00698195	0.04905
HOXB4_P1P2	HOXB4	-0.183236	0.01417	0.181796	0.114662	-0.020777	0.00213984	0.0237765	0.0110989	0.0123384
TCEAL8_P1P2	TCEAL8	-0.091987	0.106489	0.085178	0.075208	-0.0104303	0.0160811	0.0111402	0.00727989	0.0115004
ATF7IP_P2	ATF7IP	0.401859	0.0620707	0.354068	0.23566	0.0455665	0.00937343	0.0463074	0.0228111	0.026164
ESRRG_ENST00000360012.3	ESRRG	-0.1321	0.392435	-0.145709	-0.117691	-0.0149787	0.0592625	-0.0190568	-0.0113921	0.00960454
ASCC1_P1P2	ASCC1	0.22766	-0.25351	-0.068078	0.060002	0.0258142	-0.0382831	-0.0089037	0.005808	-0.0137929
ZMYM1_P1P2	ZMYM1	-0.09593	0.029	-0.184123	-0.141969	-0.0108774	0.00437935	-0.0240809	-0.0137421	-0.0111479
PWP1_P1P2	PWP1	-0.40647	-0.165038	-0.240239	-0.363491	-0.0460894	-0.0249228	-0.0314201	-0.0351848	-0.0305092
ZNF19_P1P2	ZNF19	-0.02026	-0.00956	0.0222958	-0.055722	-0.00229727	-0.00144368	0.002916	-0.00539371	-0.00130713
UHRF1_P1P2	UHRF1	-0.043523	0.119189	-0.190408	0.180395	-0.00493504	0.017999	-0.0249028	0.0174617	0.00351927
NR5A1_P1P2	NR5A1	0.0171729	-0.212813	0.018266	-0.294406	0.00194722	-0.0321374	0.00238895	-0.0284976	-0.0194153
EN1_P1P2	EN1	-0.269639	-0.88717	-0.15486	0.09422	-0.0305742	-0.133973	-0.0202536	0.00912019	-0.048369
HOXB6_P2	HOXB6	-0.05516	0.353312	0.101152	-0.202165	-0.00625455	0.0533544	0.0132293	-0.0195689	0.0156716
HDAC9_P1	HDAC9	0.218747	-0.11406	-0.00807	0.08828	0.0248036	-0.0172245	-0.00105545	0.00854522	-0.00324489
ELL3_P1P2	ELL3	-0.119875	0.071526	0.045012	-0.080378	-0.0135925	0.0108013	0.00588697	-0.00778033	0.00296931
BARX1_P1P2	BARX1	0.02121	0.45771	-0.061873	-0.287337	0.00240499	0.0691198	-0.00809217	-0.0278133	0.0110714
OLIG2_P1P2	OLIG2	0.0881664	0.01276	0.14921	-0.322485	0.00999713	0.00192692	0.0195147	-0.0312155	-0.00325797
HAND1_P1P2	HAND1	-0.023777	-0.08541	0.06525	0.141594	-0.00269606	-0.012898	0.00853384	0.0137058	0.00311391
TAF1A_P1P2	TAF1A	0.169912	0.36424	-0.69283	-0.08453	0.0192662	0.0550047	-0.090613	-0.00818223	-0.0145968
NKAP_P1P2	NKAP	-0.97882	0.10838	-0.08589	-1.28431	-0.110988	0.0163667	-0.0112333	-0.124317	-0.0397279
ISL1_P2	ISL1	0.25929	-0.00335	-0.263119	0.012122	0.0294007	-0.000505891	-0.0344125	0.00117337	-0.0112483
DHX9_P1P2	DHX9	0.217077	-0.0536522	0.164825	0.30414	0.0246142	-0.00810214	0.0215569	0.0294398	0.0142982
ZNF407_ENST00000299687.5	ZNF407	0.08182	-0.050196	0.064574	0.140681	0.00927751	-0.00758021	0.00844542	0.0136175	0.00482756
CIR1_P1P2	CIR1	-0.35537	-0.49455	-0.526282	-0.365419	-0.0402952	-0.0746831	-0.0688307	-0.0353714	-0.0596284
ACTG1_P1P2	ACTG1	-0.169497	-0.270734	-0.114205	0.121391	-0.0192191	-0.0408842	-0.0149365	0.0117503	-0.0146901
PRDM4_P1P2	PRDM4	0.10505	-0.325115	-0.221277	0.0122	0.0119115	-0.0490963	-0.0289401	0.00118092	-0.0256185
HDAC6_P1P2	HDAC6	0.046252	-0.02529	0.17314	-0.0021	0.00524448	-0.0038191	0.0226444	-0.000203273	0.00620735
ZNF692_P1P2	ZNF692	0.29636	-0.19416	-0.021535	-0.001963	0.0336041	-0.0293205	-0.00281649	-0.000190012	-0.0107757
ZNF468_P1P2	ZNF468	-0.14562	-0.11503	0.02627	-0.00785	-0.0165118	-0.0173709	0.00343577	-0.000759855	-0.00489834
ZNF283_P1P2	ZNF283	-0.03824	0.134674	0.104	0.09167	-0.00433601	0.0203374	0.0136018	0.00887336	0.0142709
POLR1C_P1	POLR1C	-0.19439	-0.57365	-0.8152	-0.67942	-0.0220417	-0.0866281	-0.106617	-0.0657657	-0.0863371
SOX5_ENST00000309359.1	SOX5	-0.09315	0.08754	-0.360593	-0.07891	-0.0105622	0.0132196	-0.0471608	-0.00763823	-0.0138598
HIST2H2AA4_P1P2	HIST2H2AA4	-0.214624	0.05794	0.204518	-0.245648	-0.0243361	0.00874965	0.0267482	-0.0237779	0.00390665
ZNF805_P1P2	ZNF805	-0.138218	0.46023	-0.189618	-0.0824	-0.0156724	0.0695003	-0.0247995	-0.00797606	0.0122416
TCEB3B_P1P2	TCEB3B	0.26621	-0.248703	0.117667	0.2929	0.0301854	-0.0375572	0.0153893	0.0283518	0.00206129
RBM8A_P1P2	RBM8A	-0.59267	0.60923	0.27545	-1.8317	-0.0672024	0.0920012	0.0360252	-0.177303	-0.0164254
BMP4_P2	BMP4	-0.27082	0.047692	-0.152421	-0.080364	-0.0307081	0.00720207	-0.0199346	-0.00777898	-0.00683718
BCL11B_P1P2	BCL11B	0.18118	-0.14785	-0.00053	-0.273308	0.0205439	-0.0223272	-6.9317e-05	-0.0264553	-0.0162839
PRMT6_P1P2	PRMT6	-0.290229	0.041536	0.326184	0.27852	-0.0329088	0.00627244	0.0426606	0.0269598	0.0252976
TCEAL7_P1P2	TCEAL7	0.03036	-0.0935339	0.264089	0.238171	0.0034425	-0.0141248	0.0345393	0.0230542	0.0144896
RIPK2_P1P2	RIPK2	-0.41433	0.233098	0.37113	0.050921	-0.0469806	0.0352006	0.0485389	0.00492899	0.0295562
FOXA2_P1P2	FOXA2	0.256392	-0.05223	-0.03943	0.10802	0.0290721	-0.00788737	-0.00515692	0.010456	-0.000862767
GCLC_P1P2	GCLC	0.01825	0.144747	0.01937	0.01427	0.00206935	0.0218586	0.00253334	0.00138129	0.00859107
EGF_P1P2	EGF	-0.083535	0.056264	-0.107801	0.00147	-0.00947198	0.00849655	-0.0140989	0.000142291	-0.00182003
RBM34_P1P2	RBM34	-0.2766	-0.184043	-0.016377	0.0509445	-0.0313635	-0.0277927	-0.00214189	0.00493126	-0.00833446
ZNF507_P1P2	ZNF507	4e-05	0.07263	-0.45067	0.343129	4.53557e-06	0.010968	-0.0589417	0.0332138	-0.00491996
ZNF479_P1P2	ZNF479	-0.129528	0.192794	-0.152333	0.07874	-0.0146871	0.0291142	-0.0199231	0.00762178	0.0056043
AICDA_P1P2	AICDA	-0.03977	-0.005078	0.01566	-0.21194	-0.00450949	-0.00076684	0.00204812	-0.0205151	-0.00641128
ZFHX4_P1P2	ZFHX4	0.09843	-0.06421	-0.0941448	-0.031917	0.0111609	-0.00969649	-0.0123129	-0.00308946	-0.00836628
ZNF730_P1P2	ZNF730	0.031295	-0.259091	0.031867	0.083684	0.00354852	-0.0391259	0.00416778	0.00810034	-0.00895259
ZEB1_P2	ZEB1	-0.28842	-0.06091	-0.0155	-0.232807	-0.0327037	-0.00919815	-0.00202719	-0.022535	-0.0112534
DROSHA_P1P2	DROSHA	1.73994	2.27876	0.73802	0.88255	0.197291	0.344121	0.0965232	0.085428	0.175357
UBTF_P1P2	UBTF	-0.0742276	0.304465	0.011515	-0.295242	-0.00841662	0.0459779	0.00150601	-0.0285785	0.00630182
GSG2_P1P2	GSG2	0.00323	0.191944	-0.17241	0.09909	0.000366247	0.0289859	-0.0225489	0.00959159	0.00534284
CREB3L4_P1P2	CREB3L4	0.06334	0.069499	-0.045205	0.051363	0.00718208	0.0104952	-0.00591222	0.00497177	0.00318492
ARID1A_P1P2	ARID1A	-0.345819	-0.47226	0.138775	0.00323	-0.0392122	-0.071317	0.0181499	0.000312654	-0.0176181
DUXA_ENST00000554048.2	DUXA	-0.02133	0.19003	0.183553	-0.0326513	-0.00241859	0.0286968	0.0240063	-0.00316054	0.0165142
IKZF1_P1P2	IKZF1	0.60516	0.58613	0.179206	0.38504	0.0686187	0.0885128	0.0234378	0.0372706	0.0497404
GLTSCR2_P1P2	GLTSCR2	-0.129099	0.28517	0.00264	-0.20678	-0.0146384	0.0430641	0.000345277	-0.0200156	0.00779793
CASP4_P1	CASP4	-0.20844	0.22029	0.232574	0.0346946	-0.0236349	0.0332665	0.0304176	0.00335833	0.0223475
ZFP41_P1P2	ZFP41	-0.032194	-0.00777	0.068336	0.149527	-0.00365046	-0.00117336	0.00893744	0.0144737	0.0074126
SMO_P1P2	SMO	0.07052	-0.35136	0.214138	-0.035335	0.00799621	-0.0530596	0.0280064	-0.00342031	-0.00949118
ZNF516_P1P2	ZNF516	-0.03803	0.00044	-0.17057	-0.37516	-0.0043122	6.64454e-05	-0.0223083	-0.0363143	-0.0195187
ZNF549_P1P2	ZNF549	0.0188919	0.184624	0.27792	0.18569	0.00214214	0.0278805	0.0363483	0.0179742	0.027401
TFAP4_P1P2	TFAP4	0.32274	-0.49112	-0.44502	0.171655	0.0365953	-0.0741651	-0.0582027	0.0166157	-0.0385841
IL10_P2	IL10	-0.371176	-0.422602	-0.39262	-0.114782	-0.0420874	-0.0638181	-0.0513495	-0.0111105	-0.0420927
KMT2B_P2	KMT2B	-0.251661	-0.15269	-0.063627	-0.258976	-0.0285357	-0.0230581	-0.00832157	-0.025068	-0.0188159
PCBP2_P1	PCBP2	-0.23183	-0.14371	-0.263075	-0.368113	-0.026287	-0.021702	-0.0344067	-0.0356322	-0.0305803
CDX2_P1P2	CDX2	-0.0977156	-0.157124	-0.31774	-0.29691	-0.0110799	-0.0237276	-0.0415562	-0.0287399	-0.0313413
HIST1H4I_ENST00000354348.2	HIST1H4I	-0.208822	0.107829	-0.08741	0.026012	-0.0236782	0.0162835	-0.0114321	0.00251788	0.00245643
AIM2_P1P2	AIM2	-0.11438	0.122671	-0.40783	-0.0312	-0.0129695	0.0185248	-0.0533388	-0.00302006	-0.0126113
ZMYND8_P1P2	ZMYND8	-0.126112	0.44352	0.01151	0.027307	-0.0142998	0.0669769	0.00150536	0.00264323	0.0237085
HOXA5_P1P2	HOXA5	-0.258722	0.15362	0.069678	-0.0788629	-0.0293364	0.0231985	0.00911296	-0.00763368	0.00822593
E2F1_P1P2	E2F1	-0.003893	-0.10741	0.019092	-0.202581	-0.000441425	-0.0162202	0.00249698	-0.0196092	-0.0111108
KPNA1_P2	KPNA1	-0.18085	0.337848	-0.236222	0.034119	-0.0205065	0.0510192	-0.0308947	0.00330261	0.00780902
HIVEP3_ENST00000247584.5,ENST00000429157.2	HIVEP3	-0.206302	0.057438	0.045138	0.1119	-0.0233924	0.00867384	0.00590345	0.0108316	0.00846962
CHD1_P1P2	CHD1	-0.103482	-0.08065	0.156458	0.1486	-0.0117338	-0.0121791	0.0204626	0.014384	0.00755582
FEZF2_P1P2	FEZF2	0.02228	-0.088972	0.217406	-0.206835	0.00252631	-0.0134359	0.0284338	-0.020021	-0.00167433
ZBTB38_P2	ZBTB38	-0.53517	-0.133834	-0.064773	0.041453	-0.0606826	-0.0202106	-0.00847145	0.00401252	-0.00822317
PRDM2_ENST00000235372.7,ENST00000311066.5	PRDM2	-0.195139	-0.063093	0.174784	0.379594	-0.0221267	-0.00952781	0.0228594	0.0367435	0.0166917
POU2F1_P1	POU2F1	-0.00262	-0.008686	-0.0036	0.0066023	-0.00029708	-0.00131169	-0.000470832	0.000639081	-0.000381148
RGMA_P2	RGMA	0.59029	0.50239	0.225756	0.281536	0.0669326	0.075867	0.0295259	0.0272518	0.0442149
DDIT3_P1P2	DDIT3	-0.243442	-0.045713	-0.02628	-0.115811	-0.0276037	-0.00690322	-0.00343708	-0.0112102	-0.00718349
POU6F1_P1P2	POU6F1	-0.145535	-0.1229	0.011821	0.02356	-0.0165021	-0.0185594	0.00154603	0.00228053	-0.00491095
TPR_P1P2	TPR	-0.08578	0.39689	-0.38477	-0.818653	-0.00972654	0.0599352	-0.0503228	-0.079243	-0.0232102
NR1H4_P1P2	NR1H4	-0.079603	0.039941	0.128556	-0.37842	-0.00902613	0.00603158	0.0168134	-0.0366298	-0.00459495
ZBTB14_P1P2	ZBTB14	0.000342	-0.00532	-0.434657	-0.49981	3.87791e-05	-0.000803385	-0.0568474	-0.04838	-0.0353436
HIST1H4E_P1P2	HIST1H4E	0.22063	0.119032	-0.268757	-0.012796	0.0250171	0.0179753	-0.0351499	-0.00123861	-0.00613772
DBP_P1P2	DBP	0.196243	-0.45122	0.466893	0.161507	0.0222518	-0.0681397	0.0610634	0.0156334	0.00285235
NKX2-1_P1P2	NKX2-1	0.11529	0.355041	-0.0428593	-0.125938	0.0130727	0.0536155	-0.00560543	-0.0121904	0.0119399
ZNF775_P1P2	ZNF775	0.216272	-0.048169	0.024315	-0.002163	0.0245229	-0.00727411	0.00318008	-0.000209371	-0.00143447
SFPQ_P1P2	SFPQ	-1.2305	-0.85036	-1.73758	-2.6362	-0.139526	-0.128415	-0.227252	-0.255176	-0.203614
ELF1_P1P2	ELF1	-0.18263	0.52927	-0.03241	-0.00909	-0.0207083	0.0799262	-0.0042388	-0.000879883	0.0249358
MED4_P1P2	MED4	-0.91774	-0.26168	-1.02789	-1.59409	-0.104062	-0.0395169	-0.134434	-0.154303	-0.109418
ALKBH6_P1P2	ALKBH6	-0.07756	0.16647	0.316516	-0.084118	-0.00879448	0.025139	0.0413961	-0.00814235	0.0194643
TRIM37_P1P2	TRIM37	-0.04562	0.41035	0.61438	-0.002309	-0.00517282	0.0619679	0.0803528	-0.000223504	0.0473657
ZNF311_P1P2	ZNF311	0.110257	-0.09906	-0.102937	0.27361	0.012502	-0.0149593	-0.0134628	0.0264846	-0.000645832
SOX30_P1	SOX30	0.166715	0.02435	0.193772	0.11692	0.0189037	0.00367715	0.0253428	0.0113175	0.0134458
PHF14_P1P2	PHF14	0.30793	0.166912	0.266886	0.308637	0.034916	0.0252057	0.0349052	0.0298751	0.0299953
SRRT_P1P2	SRRT	-1.36799	-0.74774	-1.2713	-1.22355	-0.155115	-0.112918	-0.166269	-0.118436	-0.132541
GSX2_P1P2	GSX2	-0.516018	-0.34375	-0.29294	-0.422687	-0.0585109	-0.0519104	-0.0383127	-0.0409147	-0.0437126
ANKRD49_P1P2	ANKRD49	-0.255932	0.024984	-0.191817	0.36553	-0.02902	0.00377289	-0.0250871	0.0353821	0.0046893
MED11_P1P2	MED11	-1.20362	-1.34441	-0.68463	-1.62818	-0.136478	-0.203022	-0.0895405	-0.157603	-0.150055
ZBED6_P1P2	ZBED6	-0.34597	-0.33003	-0.038741	-0.94921	-0.0392293	-0.0498386	-0.00506681	-0.0918805	-0.0489286
UTP6_P1P2	UTP6	-1.94152	-1.71753	-1.57197	-2.5945	-0.220148	-0.259368	-0.205593	-0.251139	-0.2387
SRSF6_P1	SRSF6	0.95831	0.393485	0.420782	-0.03227	0.108662	0.0594211	0.0550327	-0.00312363	0.0371101
EBF1_P1P2	EBF1	0.304304	0.109034	-0.13943	-0.248686	0.0345048	0.0164655	-0.0182356	-0.024072	-0.00861405
TCEAL2_P2	TCEAL2	-0.02168	-0.163709	-0.067461	-0.094623	-0.00245828	-0.0247221	-0.00882301	-0.0091592	-0.0142348
RUNX1T1_P1	RUNX1T1	0.028221	-0.008105	0.06256	-0.13541	0.00319996	-0.00122395	0.00818202	-0.0131073	-0.00204973
CNOT6L_P1P2	CNOT6L	0.006857	0.145406	-0.225184	-0.168608	0.000777511	0.0219581	-0.0294511	-0.0163207	-0.00793791
ZNF593_P1P2	ZNF593	-0.446194	0.04712	0.14628	-0.348899	-0.0505936	0.00711569	0.0191315	-0.0337723	-0.00250839
ADIPOQ_P1P2	ADIPOQ	0.329352	-0.330938	-0.111583	0.0484963	0.037345	-0.0499757	-0.0145936	0.00469428	-0.0199583
BLOC1S2_P1P2	BLOC1S2	0.01535	-0.264009	0.055887	-0.090661	0.00174053	-0.0398686	0.00730928	-0.00877569	-0.0137783
POLR2J3_ENST00000379357.5	POLR2J3	0.372615	0.01006	-0.34524	0.0916057	0.0422506	0.00151918	-0.0451528	0.00886714	-0.0115888
NUDT21_P1P2	NUDT21	-1.39568	0.066617	-0.25096	-1.25798	-0.158255	0.01006	-0.0328222	-0.121768	-0.0481769
PARK2_P1P2	PARK2	0.15116	0.02699	-0.136756	-0.349817	0.0171399	0.00407582	-0.0178859	-0.0338612	-0.0158904
HES5_P1P2	HES5	0.012081	-0.195022	0.10965	0.147426	0.00136986	-0.0294507	0.0143408	0.0142704	-0.000279856
OVOL1_P1P2	OVOL1	0.204839	0.152056	-0.034131	-0.0316991	0.0232266	0.0229623	-0.00446388	-0.00306837	0.00514335
ZNF93_P1P2	ZNF93	-0.103314	-0.135649	0.076438	0.035726	-0.0117147	-0.0204847	0.00999708	0.00345816	-0.00234315
POLR3E_P1P2	POLR3E	-0.020352	-0.00934	-0.02496	-0.03884	-0.0023077	-0.00141045	-0.00326444	-0.00375959	-0.00281149
MEAF6_P1P2	MEAF6	0.71653	-0.058155	0.38618	0.52641	0.0812468	-0.00878211	0.0505072	0.0509548	0.0308933
MED28_P1P2	MED28	-1.43277	-0.72816	-0.95466	-1.69551	-0.162461	-0.109961	-0.124857	-0.16412	-0.132979
TAF9_P1P2	TAF9	-0.24972	-0.110898	0.115565	-0.181366	-0.0283156	-0.016747	0.0151144	-0.0175556	-0.00639608
C5AR1_P1P2	C5AR1	0.06064	0.421583	-0.34001	-0.05635	0.00687593	0.0636642	-0.0444688	-0.0054545	0.00458029
ZSCAN5A_ENST00000587340.1	ZSCAN5A	0.051979	0.39115	0.0798	-0.062613	0.00589386	0.0590684	0.0104368	-0.00606074	0.0211482
ZNF486_P1P2	ZNF486	-0.262851	-0.11427	0.1408	0.14727	-0.0298045	-0.0172562	0.0184148	0.0142553	0.00513796
MXD1_P1P2	MXD1	0.166622	0.33371	0.107979	-0.044524	0.0188932	0.0503943	0.0141222	-0.00430978	0.0200689
CCNT1_P1P2	CCNT1	0.63984	0.46015	0.1945	0.603673	0.072551	0.0694883	0.025438	0.0584336	0.05112
NFAM1_P1P2	NFAM1	-0.136315	0.22747	0.4351	0.263562	-0.0154567	0.0343507	0.0569053	0.025512	0.0389227
HDGFL1_P1P2	HDGFL1	-0.015217	0.19862	0.137048	0.25886	-0.00172545	0.029994	0.0179241	0.0250568	0.024325
PPAP2B_P1P2	PPAP2B	0.106483	-0.141594	-0.250225	-0.318623	0.012074	-0.0213824	-0.0327261	-0.0308417	-0.0283167
NCAPG_P1P2	NCAPG	-0.464329	-0.06601	0.301555	0.305693	-0.0526499	-0.00996832	0.0394394	0.0295901	0.0196871
LSM2_P1P2	LSM2	-1.67898	-0.427359	-0.22376	-1.30313	-0.190378	-0.0645364	-0.0292648	-0.126139	-0.0733134
ZNF28_P1P2	ZNF28	-0.28685	-0.02216	-0.14395	-0.09174	-0.0325257	-0.00334643	-0.0188268	-0.00888014	-0.0103511
ZBTB4_P1	ZBTB4	-0.284866	0.061	-0.110262	-0.22092	-0.0323007	0.00921174	-0.0144208	-0.0213843	-0.00886447
MECR_P1P2	MECR	0.122952	-0.137717	0.063589	-0.086268	0.0139414	-0.0207969	0.0083166	-0.00835047	-0.0069436
ZNF665_P1P2	ZNF665	-0.44713	-0.240457	0.060134	-0.25191	-0.0506998	-0.0363119	0.00786473	-0.0243841	-0.0176104
FGF2_P1P2	FGF2	0.5043	0.317023	0.181901	0.1632	0.0571822	0.0478743	0.0237902	0.0157972	0.0291539
LPAR2_P1P2	LPAR2	0.03804	-4.1e-05	0.149823	-0.04794	0.00431333	-6.1915e-06	0.0195949	-0.00464044	0.00498275
ZNF331_P1	ZNF331	0.05165	-0.12214	-0.3188	-0.04945	0.00585656	-0.0184446	-0.0416948	-0.0047866	-0.021642
ZFP69_P1P2	ZFP69	-0.148573	-0.103953	-0.20464	0.12829	-0.0168466	-0.0156982	-0.0267642	0.0124181	-0.0100148
ZNF83_ENST00000301096.3,ENST00000536937.1,ENST00000544146.1,ENST00000545872.1	ZNF83	-0.265742	0.0606753	-0.031869	0.142111	-0.0301323	0.00916271	-0.00416804	0.0137559	0.00625019
SP1_P1P2	SP1	-0.00372	-0.40983	0.08687	-0.393167	-0.000421808	-0.0618893	0.0113614	-0.0380573	-0.0295284
ZNF799_P1P2	ZNF799	0.234125	0.133105	0.27516	-0.159339	0.0265473	0.0201005	0.0359873	-0.0154235	0.0135548
ZNF675_P1P2	ZNF675	-0.194363	0.0744193	0.027829	-0.44119	-0.0220387	0.0112382	0.00363966	-0.0427058	-0.00927596
ZNF567_P1P2	ZNF567	-0.476865	-0.34895	-0.268959	-0.830592	-0.0540714	-0.0526957	-0.0351763	-0.0803986	-0.0560902
NEK6_P1P2	NEK6	0.37083	0.150748	0.04216	0.036004	0.0420482	0.0227648	0.00551397	0.00348507	0.0105879
FAM105B_P1P2	FAM105B	0.06292	-0.197332	-0.121453	-0.00927	0.00713446	-0.0297995	-0.0158844	-0.000897306	-0.0155271
TLE1_P1P2	TLE1	0.177982	0.141141	0.237957	0.182206	0.0201813	0.021314	0.0311216	0.017637	0.0233575
ZNF502_P1P2	ZNF502	-0.035725	0.08669	0.129943	-0.12948	-0.00405083	0.0130912	0.0169948	-0.0125332	0.00585094
ETS2_P1P2	ETS2	0.94328	1.92607	0.41632	1.03852	0.106958	0.29086	0.0544491	0.100525	0.148612
ARID2_P1P2	ARID2	0.191344	-0.22661	-0.45526	-0.85059	0.0216964	-0.0342209	-0.059542	-0.0823344	-0.0586991
HES7_P1P2	HES7	0.32485	-0.12604	-0.086081	-0.0896101	0.0368345	-0.0190336	-0.0112583	-0.00867397	-0.0129886
F2RL1_P1P2	F2RL1	-0.498363	-0.41041	-0.04054	-0.021768	-0.056509	-0.0619769	-0.0053021	-0.00210707	-0.0231287
RBM5_P1P2	RBM5	-0.58372	-0.56479	-0.62015	-0.71162	-0.0661876	-0.0852902	-0.0811074	-0.0688825	-0.0784267
ZNF544_P1P2	ZNF544	-0.082855	-0.046671	0.31902	-0.173395	-0.00939487	-0.00704789	0.0417236	-0.0167841	0.00596387
IFNA2_P1P2	IFNA2	-0.02443	0.409073	-0.00836	0.01268	-0.0027701	0.061775	-0.00109338	0.00122738	0.0206363
CD3EAP_P1P2	CD3EAP	-0.70838	-0.8149	-0.96535	-0.73785	-0.0803227	-0.12306	-0.126255	-0.0714215	-0.106912
ZNF576_P1P2	ZNF576	-0.130451	0.109797	-0.035584	-0.148951	-0.0147917	0.0165807	-0.00465392	-0.014418	-0.000830403
ASPH_P1P2	ASPH	-0.043634	0.0544611	-0.122819	-0.067994	-0.00494763	0.00822429	-0.0160631	-0.0065816	-0.0048068
ZNF267_P1	ZNF267	0.001143	-0.14102	-0.040011	-0.216067	0.000129604	-0.0212957	-0.00523291	-0.0209146	-0.0158144
TAF15_P1P2	TAF15	0.049632	0.25466	0.4208	-0.028881	0.00562774	0.0384568	0.0550351	-0.00279559	0.0302321
NOTCH1_P2	NOTCH1	-0.081555	-0.01803	-0.38687	-0.096855	-0.00924747	-0.00272275	-0.0505975	-0.00937525	-0.0208985
MMS19_P1P2	MMS19	-0.050856	0.271719	-0.240493	-0.117618	-0.00576653	0.0410329	-0.0314533	-0.011385	-0.000601821
SOX30_P2	SOX30	0.23748	0.20412	-0.135705	-0.196366	0.0269277	0.0308246	-0.0177484	-0.0190076	-0.00197714
CDK8_P1P2	CDK8	0.33797	-0.164913	0.115987	-0.30024	0.0383222	-0.0249039	0.0151696	-0.0290623	-0.0129322
SRSF9_P1P2	SRSF9	-0.6486	-0.08828	-0.56996	-0.249123	-0.0735443	-0.0133314	-0.0745432	-0.0241143	-0.0373296
TIMELESS_P1P2	TIMELESS	0.84465	1.62207	0.97742	0.352248	0.0957743	0.244952	0.127834	0.0340965	0.135627
KDM6A_P1P2	KDM6A	-0.421307	-0.1369	-0.0611	0.281541	-0.0477717	-0.0206736	-0.00799107	0.0272523	-0.000470792
ZNF304_P1P2	ZNF304	0.091023	-0.055502	-0.028337	-0.183337	0.010321	-0.00838148	-0.0037061	-0.0177464	-0.00994467
DNAJA1_P1	DNAJA1	-0.67778	-1.13567	-1.17877	-1.502	-0.076853	-0.1715	-0.154168	-0.145389	-0.157019
MED6_P1P2	MED6	-1.07836	-1.17503	-1.20307	-2.00189	-0.122274	-0.177444	-0.157346	-0.193777	-0.176189
SHH_P1	SHH	-0.095101	-0.28551	-0.0631619	-0.092876	-0.0107834	-0.0431155	-0.00826074	-0.0089901	-0.0201221
TRIM34_P2	TRIM34	0.42186	-0.1395	0.14634	-0.184801	0.0478344	-0.0210662	0.0191393	-0.0178881	-0.006605
THRAP3_P1P2	THRAP3	-0.297434	-0.237713	-0.117527	-0.121936	-0.0337258	-0.0358976	-0.015371	-0.0118031	-0.0210239
ZNF415_P1P2	ZNF415	-0.084884	0.056905	-0.044406	0.130707	-0.00962494	0.00859335	-0.00580772	0.012652	0.00514588
CHRD_P1P2	CHRD	0.217864	0.189095	0.335936	0.129401	0.0247034	0.0285556	0.043936	0.0125256	0.0283391
ZNF596_P1P2	ZNF596	-0.03823	0.42638	0.059485	0.035899	-0.00433487	0.0643886	0.00777985	0.00347491	0.0252144
MORF4L2_P1	MORF4L2	-0.023738	-0.35835	-0.112439	-0.12888	-0.00269164	-0.0541152	-0.0147055	-0.0124752	-0.0270987
RUVBL1_P1P2	RUVBL1	-1.64774	-0.30903	-0.0076	-1.84026	-0.186836	-0.0466673	-0.000993979	-0.178131	-0.0752642
SREBF1_P2	SREBF1	0.005804	-0.114855	0.129763	-0.122822	0.000658112	-0.0173445	0.0169713	-0.0118888	-0.00408733
IKZF4_P2	IKZF4	-0.272462	0.249435	0.03519	-0.238624	-0.0308943	0.0376677	0.00460239	-0.023098	0.00639069
PWWP2B_P1	PWWP2B	0.56714	-0.33566	-0.139694	0.137067	0.0643076	-0.0506888	-0.0182701	0.0132676	-0.0185637
ZNF573_P1P2	ZNF573	0.20823	0.02873	-0.072083	-0.40358	0.0236111	0.00433858	-0.0094275	-0.0390652	-0.0147181
SETD4_P1P2	SETD4	-0.1348	-0.02846	-0.263589	-0.14396	-0.0152849	-0.00429781	-0.034474	-0.0139349	-0.0175689
PAGR1_P1P2	PAGR1	0.38507	-0.217915	0.198671	-0.114789	0.0436628	-0.0329078	0.0259835	-0.0111112	-0.00601183
OIP5_P1P2	OIP5	-0.01442	-0.107471	0.253431	-0.322487	-0.00163507	-0.0162294	0.0331454	-0.0312157	-0.00476657
FAM60A_P1P2	FAM60A	0.46725	0.15066	0.28718	0.202483	0.0529812	0.0227515	0.0375593	0.0195997	0.0266368
KDM5D_P1P2	KDM5D	0.139273	0.074674	-0.305922	-0.469814	0.0157921	0.0112767	-0.0400105	-0.0454765	-0.0247368
LGALS9_P1P2	LGALS9	-0.12613	0.09149	0.246468	-0.118902	-0.0143018	0.0138161	0.0322348	-0.0115093	0.0115138
FAM170A_P1P2	FAM170A	0.00282	0.06567	-0.32607	-0.02156	0.000319758	0.00991697	-0.0426456	-0.00208694	-0.0116052
NKX2-2_P1P2	NKX2-2	-0.010921	0.025658	0.184727	0.17625	-0.00123832	0.00387467	0.0241598	0.0170604	0.0150317
ZNF556_P1P2	ZNF556	0.3052	-0.061665	0.043306	0.032839	0.0346064	-0.00931217	0.00566385	0.00317871	-0.000156535
PAX2_P1P2	PAX2	0.21947	-0.287311	0.176341	0.298569	0.0248856	-0.0433875	0.0230631	0.0289005	0.00285871
TERT_P1P2	TERT	0.064556	-0.40481	-0.004311	-0.0297256	0.00731996	-0.0611312	-0.000563822	-0.00287734	-0.0215241
ZNF257_P1P2	ZNF257	0.306979	0.216638	-0.02315	0.06168	0.0348081	0.032715	-0.00302771	0.00597043	0.0118859
SMNDC1_P1P2	SMNDC1	-1.4592	-0.84805	-1.08461	-0.480778	-0.165458	-0.128066	-0.141853	-0.0465378	-0.105485
RNASEL_P1P2	RNASEL	-0.05581	0.40341	-0.04538	0.200662	-0.00632826	0.0609198	-0.0059351	0.0194234	0.0248027
CEBPG_P1P2	CEBPG	-0.75507	-0.109082	-0.223856	-0.29775	-0.0856169	-0.0164727	-0.0292774	-0.0288212	-0.0248571
THOC1_P1P2	THOC1	-1.39576	-1.36973	-1.20595	-1.94718	-0.158264	-0.206846	-0.157722	-0.188481	-0.18435
FOXA1_P1P2	FOXA1	0.25522	-0.14602	0.215733	-0.02909	0.0289392	-0.0220508	0.028215	-0.00281582	0.00111613
SNRPF_P1P2	SNRPF	-2.77713	-1.38581	-0.9634	-4.1682	-0.314897	-0.209274	-0.126	-0.403468	-0.246248
STAG2_P1	STAG2	0.72157	-2.35941	-0.114054	-0.90455	0.0818183	-0.3563	-0.0149168	-0.0875575	-0.152925
EID2_P1P2	EID2	-0.227037	0.1052	-0.08478	0.00736	-0.0257436	0.0158865	-0.0110881	0.000712424	0.00183694
MIXL1_P1P2	MIXL1	0.01624	-0.083072	0.25886	-0.077629	0.00184144	-0.0125449	0.0338554	-0.00751424	0.00459877
POU2F3_P2	POU2F3	0.05658	-0.060485	-0.194552	0.23815	0.00641557	-0.00913397	-0.0254448	0.0230522	-0.00384221
ZBTB5_P1P2	ZBTB5	0.0571291	0.257647	0.176616	0.212412	0.00647783	0.0389078	0.023099	0.0205608	0.0275226
HCFC1_P1P2	HCFC1	0.169679	0.15817	-0.389401	0.049842	0.0192398	0.0238856	-0.0509285	0.00482455	-0.00740612
HOMEZ_P1P2	HOMEZ	-0.06199	0.199507	-0.324584	0.02418	-0.007029	0.030128	-0.0424514	0.00234055	-0.00332761
ZNF107_P1P2	ZNF107	0.105571	0.151493	-0.125607	0.0272249	0.0119707	0.0228773	-0.0164277	0.00263528	0.00302828
HOXD4_P1P2	HOXD4	0.260297	-0.238939	-0.005377	-0.067923	0.0295149	-0.0360827	-0.00070324	-0.00657473	-0.0144536
DPF2_P1	DPF2	-0.404146	-1.1531	-0.460324	-0.22646	-0.0458258	-0.174132	-0.0602043	-0.0219206	-0.085419
TMEM100_P2	TMEM100	-0.1375	0.011404	0.204111	-0.05827	-0.015591	0.00172214	0.026695	-0.00564035	0.00759227
MKL2_ENST00000318282.5	MKL2	-0.07402	0.19086	-0.03245	-0.02717	-0.00839308	0.0288222	-0.00424403	-0.00262997	0.00731606
GCM1_P1P2	GCM1	-0.14188	-0.37372	0.0817389	-0.10567	-0.0160877	-0.0564363	0.0106904	-0.0102285	-0.0186581
DMRTC1B_P1P2	DMRTC1B	-0.259071	0.15463	-0.18195	0.09468	-0.0293759	0.023351	-0.0237967	0.00916472	0.00290636
MED1_P1P2	MED1	-2.17512	-2.45559	-2.98961	-4.8638	-0.246635	-0.370824	-0.391001	-0.4708	-0.410875
ATM_P1P2	ATM	0.00126	-0.144243	0.13245	-0.05177	0.000142871	-0.0217825	0.0173227	-0.00501117	-0.00315697
SKI_ENST00000378536.4	SKI	-0.0464267	0.45348	-0.086243	-0.0082501	-0.00526429	0.068481	-0.0112794	-0.000798583	0.018801
OTX1_P1P2	OTX1	-0.24708	0.02831	-0.300348	0.261545	-0.0280162	0.00427516	-0.0392815	0.0253167	-0.00322989
PPP2CB_P1P2	PPP2CB	-0.14788	0.156257	-0.213648	0.296323	-0.016768	0.0235967	-0.0279423	0.0286831	0.00811252
ZNF774_P1P2	ZNF774	0.0664098	0.072092	-0.004414	0.023824	0.00753016	0.0108868	-0.000577293	0.00230609	0.00420519
TALDO1_P1P2	TALDO1	0.228388	0.297256	-0.067033	0.310132	0.0258968	0.0448893	-0.00876703	0.0300198	0.0220474
ZNF98_P1P2	ZNF98	0.0073897	-0.197585	-0.177373	-0.11254	0.000837913	-0.0298377	-0.023198	-0.0108935	-0.0213098
ZNF721_P2	ZNF721	-0.020124	-0.024976	0.05091	0.0708612	-0.00228185	-0.00377168	0.00665835	0.00685914	0.0032486
ZNF117_P1P2	ZNF117	-0.044375	-0.335167	-0.07272	-0.147003	-0.00503165	-0.0506143	-0.00951081	-0.0142294	-0.0247848
ZNF92_P1P2	ZNF92	-0.15138	-0.143353	-0.0728	-0.349295	-0.0171649	-0.0216481	-0.00952128	-0.0338106	-0.02166
INO80C_P1P2	INO80C	-0.564503	-0.74721	-0.99085	-1.06191	-0.0640086	-0.112838	-0.12959	-0.102789	-0.115072
ZBTB18_P1P2	ZBTB18	0.252661	0.10257	0.081907	0.037554	0.0286491	0.0154893	0.0107124	0.00363511	0.00994559
MED22_P1P2	MED22	-1.91063	-1.50397	-1.86265	-2.58	-0.216645	-0.227118	-0.24361	-0.249736	-0.240155
DBX1_P1P2	DBX1	0.01526	-0.09392	-0.273079	0.147353	0.00173032	-0.0141831	-0.0357151	0.0142633	-0.0118783
RHOXF2_ENST00000371388.3	RHOXF2	-1.20135	-0.87315	-0.88833	-1.11113	-0.13622	-0.131856	-0.116182	-0.107554	-0.118531
RHOXF2B_ENST00000371402.2	RHOXF2B	-1.20135	-0.87315	-0.88833	-1.11113	-0.13622	-0.131856	-0.116182	-0.107554	-0.118531
LMO1_P2	LMO1	-0.005458	0.372711	0.01617	-0.331994	-0.000618879	0.0562839	0.00211482	-0.032136	0.00875426
TGFBR1_P1P2	TGFBR1	-0.07151	0.0769322	0.2431	0.102419	-0.00810847	0.0116177	0.0317943	0.00991388	0.0177753
ZNF319_P1	ZNF319	0.019203	-0.146978	0.207778	0.132949	0.00217741	-0.0221955	0.0271746	0.012869	0.00594939
NOD1_P1P2	NOD1	0.06253	-0.10103	0.16877	0.19187	0.00709023	-0.0152568	0.0220729	0.0185724	0.00846284
CEBPD_P1P2	CEBPD	0.08672	-0.06718	0.041105	0.158861	0.00983312	-0.010145	0.00537599	0.0153772	0.00353608
ARID1B_P1	ARID1B	-0.376719	0.10852	-0.084414	-0.40261	-0.0427159	0.0163878	-0.0110402	-0.0389714	-0.0112079
RPS3_P1	RPS3	-0.997571	-0.89341	-0.45636	-1.0122	-0.113114	-0.134916	-0.0596858	-0.0979775	-0.0975264
PPIE_P1P2	PPIE	-0.892778	0.18096	0.08985	-1.62105	-0.101231	0.0273272	0.0117512	-0.156912	-0.039278
CGGBP1_P1	CGGBP1	-0.249553	0.092339	-0.172343	-0.060629	-0.0282966	0.0139443	-0.0225402	-0.00586869	-0.00482152
HEXIM2_P2	HEXIM2	-0.117344	-0.0575577	0.271548	-0.14323	-0.0133056	-0.00869191	0.0355149	-0.0138642	0.00431959
MYO6_P1P2	MYO6	0.111637	0.052006	-0.283245	-0.07506	0.0126584	0.00785354	-0.0370447	-0.00726557	-0.0121522
TTF2_P1P2	TTF2	0.24512	0.24753	0.102344	0.217903	0.027794	0.0373801	0.0133852	0.0210923	0.0239525
NR4A3_P1P2	NR4A3	-0.048467	0.185612	-0.09621	0.105717	-0.00549564	0.0280297	-0.012583	0.0102331	0.00855992
ZNF718_ENST00000400172.3	ZNF718	0.05593	0.25588	0.250316	0.175626	0.00634186	0.038641	0.032738	0.017	0.0294597
ZNF718_ENST00000502662.1	ZNF718	0.19411	0.427953	0.176084	-0.062449	0.02201	0.0646261	0.0230295	-0.00604486	0.0272036
POLR2L_P1P2	POLR2L	-1.61135	-0.467309	-0.31307	-1.7303	-0.18271	-0.0705694	-0.0409454	-0.167487	-0.0930008
CCNH_P1P2	CCNH	-0.76825	-0.47744	-0.45783	-1.18351	-0.0871113	-0.0720993	-0.0598781	-0.11456	-0.0821791
ERCC3_P1P2	ERCC3	-0.49618	-0.381935	-0.44348	-1.13909	-0.0562615	-0.0576768	-0.0580013	-0.11026	-0.0753128
BARX2_P1P2	BARX2	0.153984	-0.450277	0.29065	-0.207766	0.0174601	-0.0679973	0.0380132	-0.0201111	-0.0166984
CDK5RAP3_P1P2	CDK5RAP3	0.294822	0.72432	-0.01254	0.014163	0.0334297	0.109381	-0.00164007	0.00137093	0.0363707
CCNK_P1	CCNK	-1.20093	0.0167	-0.67281	-0.99335	-0.136173	0.0025219	-0.0879946	-0.0961531	-0.0605419
SNW1_P1	SNW1	-2.5114	0.4979	-1.26941	-3.0244	-0.284766	0.075189	-0.166022	-0.292752	-0.127862
ELL_P1P2	ELL	-0.889987	-0.62262	-0.53095	-1.34502	-0.100915	-0.0940232	-0.0694412	-0.130194	-0.097886
SBF1_P1P2	SBF1	-0.261555	-0.26359	0.0444	0.135021	-0.0296575	-0.0398053	0.00580693	0.0130696	-0.00697626
SBNO1_P1P2	SBNO1	0.34014	-0.517537	-0.12428	0.169821	0.0385682	-0.0781544	-0.0162542	0.0164381	-0.0259902
PEX14_P1P2	PEX14	0.481886	0.192952	-0.075376	0.197547	0.0546407	0.0291381	-0.00985818	0.0191219	0.0128006
EGR2_P1P2	EGR2	-0.05774	0.092342	0.122747	-0.081071	-0.0065471	0.0139448	0.0160537	-0.00784741	0.00738368
SP2_P1P2	SP2	-0.132055	-0.29405	-0.326132	-0.496296	-0.0149736	-0.0444051	-0.0426537	-0.0480399	-0.0450329
IFNK_P1P2	IFNK	0.00932	0.30759	0.25352	-0.174056	0.00105679	0.0464498	0.0331571	-0.0168481	0.0209196
ZBTB20_P2	ZBTB20	0.09127	-0.00413	-0.222821	0.16769	0.010349	-0.00062368	-0.029142	0.0162319	-0.00451129
CNOT6_P1P2	CNOT6	-0.085589	0.28684	0.00373	-0.1084	-0.00970488	0.0433163	0.000487835	-0.0104928	0.0111038
GRHL1_P1P2	GRHL1	0.123416	0.33056	0.032113	0.102877	0.0139941	0.0499186	0.00419996	0.00995816	0.0213589
UBE2V1_P1P2	UBE2V1	0.41601	0.485833	0.181615	0.205154	0.0471711	0.0733667	0.0237528	0.0198582	0.0389926
TMLHE_P1P2	TMLHE	0.03744	-0.0306237	-0.135822	0.043721	0.0042453	-0.00462455	-0.0177637	0.00423205	-0.00605207
MORF4L2_P2	MORF4L2	-0.20929	0.24461	-0.178203	0.164435	-0.0237312	0.0369391	-0.0233066	0.0159168	0.00984976
SLA2_P1P2	SLA2	0.388499	-0.402278	-0.13251	0.132534	0.0440516	-0.0607489	-0.0173306	0.0128289	-0.0217502
HOXA3_P1	HOXA3	-0.32873	0.215604	0.118564	-0.37844	-0.0372745	0.0325588	0.0155066	-0.0366318	0.00381122
SIGIRR_P1	SIGIRR	0.173451	0.539116	0.18651	0.0395683	0.0196675	0.0814131	0.024393	0.00383008	0.0365454
NACC2_P1P2	NACC2	0.052293	0.1426	-0.0806224	-0.143439	0.00592947	0.0215343	-0.0105443	-0.0138844	-0.000964813
POLR2D_P1	POLR2D	-1.79285	-0.367753	-0.922601	-2.8398	-0.20329	-0.0555352	-0.120664	-0.274884	-0.150361
PLA2G10_ENST00000438167.3	PLA2G10	-0.18044	0.090146	0.1018	-0.126663	-0.02046	0.0136131	0.0133141	-0.0122606	0.00488889
NELFE_P1P2	NELFE	-0.46643	-0.634149	-0.61201	0.79484	-0.0528882	-0.0957642	-0.0800428	0.076938	-0.0329564
ETV1_P1P2	ETV1	0.07361	0.670478	0.111846	-0.030938	0.00834659	0.10125	0.014628	-0.0029947	0.0376279
ZNF814_P1P2	ZNF814	-0.240331	0.159756	0.070404	0.148334	-0.027251	0.0241251	0.00920791	0.0143583	0.0158971
ZNHIT3_P1P2	ZNHIT3	-0.252071	0.0643394	-0.3011	-0.12231	-0.0285822	0.00971603	-0.0393799	-0.0118392	-0.0138343
IGF1_P1P2	IGF1	0.026465	-0.28031	-0.17603	-0.041933	0.00300085	-0.0423302	-0.0230224	-0.00405898	-0.0231372
ACTR3_P1P2	ACTR3	-0.10383	0.213757	0.11801	0.109976	-0.0117732	0.0322799	0.0154341	0.0106453	0.0194531
SERPIND1_P1P2	SERPIND1	0.289937	0.543049	-0.04452	-0.0238406	0.0328758	0.0820071	-0.00582263	-0.00230769	0.0246256
DMTF1_P1P2	DMTF1	-0.247658	-0.10586	-0.015486	-0.12221	-0.0280818	-0.0159862	-0.00202536	-0.0118295	-0.00994702
GATA6_P1P2	GATA6	0.38433	-0.424793	0.641662	-0.161314	0.0435789	-0.0641489	0.0839209	-0.0156147	0.00138576
ZNF606_P1P2	ZNF606	-0.011623	0.02535	-0.186746	-0.173061	-0.00131792	0.00382816	-0.0244239	-0.0167517	-0.0124492
WDHD1_P1P2	WDHD1	0.70441	1.40186	0.537071	0.477923	0.0798726	0.211698	0.0702418	0.0462614	0.1094
ZNF90_P1P2	ZNF90	-0.095701	-0.197458	0.04901	-0.087214	-0.0108515	-0.0298186	0.00640986	-0.00844204	-0.0106169
TAL1_ENST00000294339.3,ENST00000371883.3	TAL1	-1.37889	-1.05397	-1.17463	-0.64646	-0.156351	-0.159162	-0.153626	-0.0625753	-0.125121
KDM4A_P1P2	KDM4A	-0.24432	-0.01403	-0.49923	-0.317481	-0.0277033	-0.0021187	-0.0652927	-0.0307311	-0.0327142
ZNF280A_P1P2	ZNF280A	-0.033029	0.216352	0.31117	0.121372	-0.00374514	0.0326718	0.0406969	0.0117484	0.0283724
HDAC4_P1P2	HDAC4	-0.01748	0.07051	-0.03965	0.203728	-0.00198205	0.0106479	-0.0051857	0.0197202	0.00839413
ZNF821_P1P2	ZNF821	0.169073	0.2466	0.01589	0.310036	0.019171	0.0372396	0.0020782	0.0300105	0.0231094
DLX4_P1P2	DLX4	-0.277974	-0.18669	-0.00116	0.006664	-0.0315193	-0.0281925	-0.000151713	0.000645054	-0.00923304
PRMT5_P2	PRMT5	0.226179	-0.05095	0.07198	0.0629397	0.0256463	-0.00769407	0.00941403	0.00609236	0.00260411
BATF2_P1P2	BATF2	0.0706024	0.318354	0.0480029	0.092447	0.00800556	0.0480753	0.00627815	0.00894857	0.0211007
FSTL3_P1	FSTL3	0.151811	-0.101	-0.280433	-0.202419	0.0172137	-0.0152522	-0.0366769	-0.0195935	-0.0238409
ZNFX1_P1P2	ZNFX1	0.30891	0.300965	0.054622	-0.092927	0.0350271	0.0454494	0.00714383	-0.00899504	0.0145327
ZBTB33_P1P2	ZBTB33	0.304587	0.169918	0.181781	0.0733523	0.0345369	0.0256598	0.0237745	0.00710027	0.0188449
ZNF141_P1P2	ZNF141	-0.0805594	-0.15904	-0.00337	0.000554	-0.00913457	-0.024017	-0.000440751	5.36254e-05	-0.0081347
TRIP4_P1P2	TRIP4	-0.1366	0.41813	-0.216953	-0.414825	-0.015489	0.0631427	-0.0283746	-0.0401537	-0.0017952
ACTB_P1P2	ACTB	0.43015	0.39405	-0.221223	0.352814	0.0487744	0.0595064	-0.028933	0.0341513	0.0215749
ZNF287_P1P2	ZNF287	-0.42107	-0.148759	0.019039	0.070053	-0.0477448	-0.0224644	0.00249005	0.00678091	-0.00439782
GTF3C6_P1P2	GTF3C6	-0.2206	-0.152995	0.34275	-0.49533	-0.0250137	-0.023104	0.0448272	-0.0479464	-0.00874108
ZNF519_P1P2	ZNF519	-0.45705	-0.466178	-0.52546	-0.458616	-0.0518246	-0.0703986	-0.0687232	-0.0443926	-0.0611714
GFI1_P2	GFI1	-0.2966	-0.27417	0.085665	0.36682	-0.0336313	-0.0414031	0.0112038	0.035507	0.00176925
NFATC3_P1P2	NFATC3	-0.146371	-0.131825	0.23354	0.23162	-0.0165969	-0.0199072	0.0305439	0.0224201	0.0110189
BHLHE40_P1P2	BHLHE40	0.37108	0.224947	0.427082	0.177392	0.0420765	0.0339697	0.0558567	0.017171	0.0356658
DACT1_P1P2	DACT1	0.25723	-0.041286	0.28976	0.150354	0.0291671	-0.00623469	0.0378968	0.0145538	0.0154053
GTF2A2_P1P2	GTF2A2	-0.56394	-0.069718	-0.32461	-0.93327	-0.0639448	-0.0105283	-0.0424547	-0.0903375	-0.0477735
SREBF1_P1	SREBF1	0.126078	0.727713	0.166092	0.28803	0.0142959	0.109894	0.0217226	0.0278804	0.0531655
HES6_P1P2	HES6	0.035915	-0.122478	0.01164	-0.058137	0.00407238	-0.0184957	0.00152236	-0.00562748	-0.0075336
ZNF410_P1P2	ZNF410	-0.229584	-0.023567	-0.160419	-0.106975	-0.0260324	-0.0035589	-0.0209807	-0.0103548	-0.0116315
GBX2_P1P2	GBX2	-0.16223	0.258897	-0.0989766	-0.228243	-0.0183951	0.0390966	-0.0129448	-0.0220932	0.00135286
ZMYM2_P1P2	ZMYM2	0.081475	0.38789	0.79858	0.149792	0.00923839	0.0585761	0.104444	0.0144994	0.0591731
ZMYM5_P1P2	ZMYM5	0.313882	0.38743	-0.00115	-0.036463	0.0355909	0.0585067	-0.000150405	-0.0035295	0.0182756
FOXP2_ENST00000350908.4	FOXP2	0.077635	0.029698	-0.114563	0.012274	0.00880298	0.00448476	-0.0149833	0.00118808	-0.00310349
EVX2_P1P2	EVX2	0.33389	0.36433	-0.30232	-0.255825	0.0378596	0.0550183	-0.0395395	-0.024763	-0.00309474
CAD_P1P2	CAD	1.86259	3.3414	0.73564	-0.195274	0.211198	0.504592	0.096212	-0.0189019	0.193967
ZFP14_P1P2	ZFP14	-0.26846	-0.058623	-0.072068	0.137015	-0.0304405	-0.00885279	-0.00942554	0.0132626	-0.00167191
MED23_P1P2	MED23	-0.537091	-1.196	-1.548	-2.9448	-0.0609004	-0.180611	-0.202458	-0.285047	-0.222705
ZNF397_P1P2	ZNF397	0.41862	-0.087034	-0.16249	0.24265	0.047467	-0.0131432	-0.0212515	0.0234877	-0.00363567
CHCHD2_P1P2	CHCHD2	-0.153562	-0.023217	-0.425083	0.250632	-0.0174123	-0.00350605	-0.0555952	0.0242604	-0.0116136
HOXB8_P2	HOXB8	0.03641	-0.223222	0.032932	-0.00327	0.0041285	-0.0337092	0.00430707	-0.000316526	-0.00990623
EEF2_P1	EEF2	-1.69181	-1.3315	-1.34551	-2.2979	-0.191833	-0.201073	-0.175975	-0.222429	-0.199826
GPS2_P1P2	GPS2	0.6295	0.91501	0.80997	0.174931	0.0713786	0.138178	0.105933	0.0169328	0.0870146
PITX2_P1	PITX2	0.050629	0.293646	0.28727	0.031144	0.00574079	0.0443441	0.0375711	0.00301464	0.02831
ZNF610_P1P2	ZNF610	0.109418	-0.44473	-0.0424716	-0.144	0.0124068	-0.0671597	-0.00555472	-0.0139387	-0.0288844
ZNF558_P1P2	ZNF558	0.0119934	0.22132	-0.03391	-0.293457	0.00135992	0.033422	-0.00443498	-0.0284057	0.000193782
NME2_P1P2	NME2	-0.239657	-0.016626	0.35102	0.119257	-0.0271746	-0.00251073	0.0459088	0.0115437	0.0183139
SF3B2_P1P2	SF3B2	-2.3076	-1.28668	-0.951079	-2.34832	-0.261657	-0.194304	-0.124389	-0.22731	-0.182001
LOXL2_P1P2	LOXL2	0.21278	-0.02735	-0.04191	-0.03405	0.024127	-0.00413018	-0.00548127	-0.00329593	-0.00430246
ZBTB45_P1P2	ZBTB45	-0.058929	0.073688	0.10896	-0.060216	-0.00668192	0.0111278	0.0142505	-0.00582872	0.00651653
ZNF324B_P1P2	ZNF324B	0.223232	0.65358	-0.266803	0.004502	0.0253121	0.0986986	-0.0348943	0.000435779	0.0214133
FADD_P1P2	FADD	-0.04216	0.010937	-0.06511	0.07192	-0.00478049	0.00165162	-0.00851553	0.00696163	3.25731e-05
BARHL2_P1P2	BARHL2	-0.17089	0.049954	0.11478	-0.213721	-0.0193771	0.00754366	0.0150117	-0.0206875	0.000622624
ZNF211_P1P2	ZNF211	-0.093657	0.256893	-0.062971	0.03788	-0.0106197	0.038794	-0.00823577	0.00366666	0.0114083
AP2A1_P1P2	AP2A1	-0.07293	-0.254338	-0.179632	0.258181	-0.00826948	-0.0384081	-0.0234935	0.0249911	-0.0123035
ZNF776_P1P2	ZNF776	0.197835	0.32431	-0.047058	0.144799	0.0224324	0.0489748	-0.00615456	0.0140161	0.0189454
ANHX_P1P2	ANHX	0.0221805	0.12346	-0.086907	0.18117	0.00251503	0.018644	-0.0113663	0.0175367	0.00827145
ZNF578_P1P2	ZNF578	-0.133689	-0.079496	0.0029	0.08072	-0.0151589	-0.0120049	0.000379282	0.00781344	-0.00127072
HAND2_P1	HAND2	-0.00428	-0.06893	-0.42255	-0.34799	-0.000485306	-0.0104093	-0.0552639	-0.0336843	-0.0331192
ZFYVE16_P1P2	ZFYVE16	0.02903	0.133077	0.244638	0.043391	0.00329169	0.0200963	0.0319954	0.00420011	0.0187639
SMARCE1_P1P2	SMARCE1	-2.03533	-2.5389	-1.35072	-2.3291	-0.230785	-0.383405	-0.176656	-0.225449	-0.261837
SMC2_P1P2	SMC2	0.278139	0.856401	0.42628	0.131782	0.031538	0.129327	0.0557518	0.0127561	0.065945
ZNF233_P1P2	ZNF233	0.113123	0.20747	-0.067377	-0.017215	0.0128269	0.0313305	-0.00881202	-0.00166636	0.00695072
DVL2_P1P2	DVL2	0.62604	0.274328	-0.170843	0.319457	0.0709862	0.0414269	-0.022344	0.0309224	0.0166684
RBM15B_P2	RBM15B	0.02751	-0.164489	0.00629	0.359468	0.00311934	-0.0248398	0.000822649	0.0347953	0.00359272
DDX5_P1P2	DDX5	0.35133	0.54999	0.0036195	0.218805	0.0398371	0.0830552	0.000473383	0.0211796	0.0349027
ZNF781_P1P2	ZNF781	-0.122181	0.000546	-0.157836	0.063905	-0.013854	8.24527e-05	-0.0206429	0.0061858	-0.00479154
HOXB8_P1	HOXB8	-0.027409	0.050367	-0.020496	0.102782	-0.00310789	0.00760603	-0.00268061	0.00994897	0.00495813
ZBTB8A_P1P2	ZBTB8A	0.094571	0.30736	-0.00374	0.228419	0.0107233	0.0464151	-0.000489143	0.0221102	0.0226787
ZSCAN32_P1P2	ZSCAN32	-0.39251	-0.16742	-0.143199	-0.20335	-0.0445064	-0.0252825	-0.0187285	-0.0196836	-0.0212315
ZKSCAN8_P1P2	ZKSCAN8	-0.290549	0.39792	-0.09886	0.10577	-0.0329452	0.0600908	-0.0129296	0.0102382	0.0191331
TCEAL4_P2	TCEAL4	0.06605	-0.402664	0.14021	-0.137054	0.00748936	-0.0608072	0.0183376	-0.0132664	-0.0185787
KAT6A_P1P2	KAT6A	0.408927	0.232664	0.105079	0.003438	0.046368	0.0351351	0.0137429	0.000332787	0.0164036
SCXA_ENST00000340695.2	SCXA	-0.01983	0.181818	0.028559	0.04921	-0.00224851	0.0274567	0.00373514	0.00476337	0.0119851
STAT6_P1P2	STAT6	0.44102	0.074041	0.136413	-0.04297	0.050007	0.0111811	0.017841	-0.00415936	0.00828757
HBB_P1	HBB	0.303651	0.49719	-0.1978	-0.09862	0.0344308	0.0750818	-0.0258696	-0.0095461	0.013222
ZBTB37_P1P2	ZBTB37	0.157132	-0.094887	0.04944	-0.01658	0.0178171	-0.0143291	0.0064661	-0.00160489	-0.00315596
PRRX1_P1	PRRX1	0.010158	-0.132049	-0.020133	0.045521	0.00115181	-0.019941	-0.00263313	0.00440629	-0.00605595
MTA1_P1P2	MTA1	0.0171645	-0.185642	-0.056439	-0.59098	0.00194627	-0.0280342	-0.00738147	-0.057205	-0.0308735
HBB_P2	HBB	-0.097207	-0.23962	-0.047745	-0.103892	-0.0110222	-0.0361855	-0.00624441	-0.0100564	-0.0174955
HBD_P1P2	HBD	-0.134125	-0.09739	-0.036869	-0.115198	-0.0152084	-0.0147071	-0.00482198	-0.0111508	-0.0102266
MTA2_P1P2	MTA2	0.034449	-0.75203	-0.40944	-0.082533	0.00390615	-0.113566	-0.0535493	-0.00798893	-0.058368
RAD21_P1P2	RAD21	0.51711	-1.68752	-0.020492	-1.15282	0.0586347	-0.254836	-0.00268008	-0.111589	-0.123035
CDK19_P1P2	CDK19	0.04615	-0.148832	0.07775	0.07832	0.00523292	-0.0224754	0.0101687	0.00758112	-0.00157522
TADA3_P1P2	TADA3	-0.551404	-0.384836	-0.13378	-0.43304	-0.0625233	-0.0581149	-0.0174967	-0.0419169	-0.0391762
ZNF550_P1P2	ZNF550	0.053865	0.06973	0.013627	-0.188348	0.00610772	0.0105301	0.00178223	-0.0182315	-0.00197306
DR1_P1P2	DR1	0.44525	0.57035	0.43327	0.28017	0.0504866	0.0861298	0.056666	0.0271196	0.0566384
IL1B_P1P2	IL1B	0.274728	0.480161	0.28554	0.173378	0.0311512	0.0725102	0.0373449	0.0167824	0.0422125
MTERFD3_P1P2	MTERFD3	0.01166	0.386631	0.170806	0.115432	0.00132212	0.058386	0.0223392	0.0111734	0.0306329
DNAJC17_P1P2	DNAJC17	-0.90554	0.06172	0.089893	-0.40025	-0.102679	0.00932047	0.0117568	-0.0387429	-0.00588854
TCEAL5_P1P2	TCEAL5	0.005219	-0.11958	0.180376	-0.0940813	0.000591779	-0.018058	0.0235908	-0.00910677	-0.00119134
PHF15_P2	PHF15	-0.35725	0.135289	0.02941	0.039306	-0.0405083	0.0204303	0.00384644	0.00380469	0.00936047
RPL3_P1P2	RPL3	-0.57213	-0.653754	-0.42013	-0.63408	-0.0648734	-0.0987248	-0.0549474	-0.0613769	-0.0716831
SNX30_P1P2	SNX30	-0.072689	0.50542	-0.213953	-0.007455	-0.00824216	0.0763246	-0.0279822	-0.00072162	0.0158736
CEP95_P1P2	CEP95	0.143331	-0.138134	-0.139761	0.202133	0.0162522	-0.0208599	-0.0182789	0.0195658	-0.00652431
ZNF729_P1P2	ZNF729	0.008759	0.058138	-0.01267	-0.08331	0.000993177	0.00877955	-0.00165707	-0.00806414	-0.000313887
GSC_P1P2	GSC	0.154546	-0.36314	0.002587	0.0536654	0.0175239	-0.0548386	0.000338345	0.00519464	-0.0164352
DUSP26_P1P2	DUSP26	-0.149785	0.357096	0.08807	-0.02857	-0.016984	0.0539258	0.0115184	-0.00276548	0.0208929
PBXIP1_P1P2	PBXIP1	0.19891	0.391736	0.0393	-0.108129	0.0225543	0.0591569	0.00513992	-0.0104665	0.0179434
JMJD8_P1P2	JMJD8	-0.133071	-0.223253	0.06595	-0.153444	-0.0150888	-0.0337139	0.00862539	-0.0148529	-0.0133138
HDGFRP2_P1	HDGFRP2	0.29568	0.428333	0.58187	0.021105	0.033527	0.0646835	0.0761009	0.0020429	0.0476091
POU5F1_P1	POU5F1	-0.00869	-0.20972	-0.138051	0.148619	-0.000985353	-0.0316703	-0.0180552	0.0143858	-0.0117799
ZNF467_P1P2	ZNF467	-0.252376	-0.121171	-0.221721	-0.223678	-0.0286167	-0.0182983	-0.0289982	-0.0216513	-0.0229826
TAF6L_P1P2	TAF6L	-2.21072	-2.39245	-1.72405	-0.871012	-0.250672	-0.361289	-0.225483	-0.0843112	-0.223694
SFRP4_P1P2	SFRP4	-0.08928	0.23761	0.3458	0.12306	-0.0101234	0.035882	0.0452261	0.0119118	0.0310066
CHMP1A_P1P2	CHMP1A	0.09588	0.036757	-0.056577	0.204161	0.0108718	0.00555076	-0.00739952	0.0197621	0.00597112
RFX4_P1P2	RFX4	-0.546094	-0.28269	-0.146657	-0.231446	-0.0619212	-0.0426896	-0.0191808	-0.0224032	-0.0280912
H1F0_P1P2	H1F0	0.144598	0.091746	-0.15683	0.35709	0.0163959	0.0138548	-0.0205113	0.0345652	0.00930288
ZSCAN25_P1P2	ZSCAN25	0.154965	-0.205064	0.214943	0.106592	0.0175714	-0.0309672	0.0281117	0.0103178	0.00248743
CMKLR1_P2	CMKLR1	-0.069363	-0.00669	-0.01926	-0.285713	-0.00786502	-0.00101027	-0.00251895	-0.0276561	-0.0103951
SCMH1_ENST00000326197.7	SCMH1	0.18342	0.0077	-0.015761	-0.06676	0.0207979	0.00116279	-0.00206133	-0.00646215	-0.00245356
ZNF354C_P1P2	ZNF354C	-0.013658	0.41441	0.126983	-0.43333	-0.00154867	0.062581	0.0166077	-0.041945	0.0124146
SENP7_P1P2	SENP7	0.139184	0.178526	-0.13576	-0.0891281	0.015782	0.0269596	-0.0177556	-0.00862731	0.000192226
GPER1_P1P2	GPER1	0.105021	-0.485017	0.220497	0.16276	0.0119083	-0.0732435	0.0288381	0.0157546	-0.00955025
RUNX3_P2	RUNX3	0.355237	0.12856	-0.4305	0.14269	0.0402801	0.0194141	-0.0563037	0.0138119	-0.00769255
TCF7L2_P1P2	TCF7L2	-0.463384	-0.257888	0.02717	-0.12769	-0.0525428	-0.0389442	0.00355348	-0.01236	-0.0159169
DMRTB1_P1P2	DMRTB1	0.18368	-0.293138	0.084819	-0.099	0.0208273	-0.0442674	0.0110932	-0.00958288	-0.0142524
SPIC_P1P2	SPIC	-0.176853	-0.129824	0.110388	-0.16678	-0.0200532	-0.019605	0.0144373	-0.0161438	-0.00710381
FLI1_P1P2	FLI1	0.095155	0.214182	0.37618	0.079934	0.0107896	0.0323441	0.0491994	0.00773735	0.0297603
CUL4B_P1P2	CUL4B	-0.365903	-0.166482	-0.245336	-0.053069	-0.0414895	-0.0251408	-0.0320867	-0.00513691	-0.0207881
MRPL12_P1P2	MRPL12	-1.54385	-1.29038	-1.22808	-1.23821	-0.175056	-0.194863	-0.160617	-0.119855	-0.158445
ZNF570_P2	ZNF570	0.048003	0.0184232	-0.06993	-0.081304	0.00544303	0.00278213	-0.00914592	-0.00786997	-0.00474459
PKLR_P1P2	PKLR	-0.49234	-0.16556	0.03333	-0.05716	-0.0558261	-0.0250016	0.00435912	-0.0055329	-0.00872512
SOST_P1P2	SOST	0.00382	-0.06024	0.062235	-0.260263	0.000433147	-0.00909698	0.00813951	-0.0251926	-0.00871669
TRIM38_P1P2	TRIM38	0.385059	-0.049479	0.22004	0.18507	0.0436616	-0.00747193	0.0287783	0.0179142	0.0130735
HBG1_P1P2	HBG1	-0.06823	-0.08921	0.090861	-0.061972	-0.00773655	-0.0134718	0.0118834	-0.00599869	-0.00252902
CCT4_P1P2	CCT4	-0.96857	-1.79124	-1.01396	-0.46186	-0.109825	-0.270499	-0.132613	-0.0447066	-0.149273
POLR2A_P1P2	POLR2A	-2.01892	-0.352835	-0.35369	-1.59694	-0.228924	-0.0532824	-0.046258	-0.154579	-0.0847063
TFAP2D_P1P2	TFAP2D	-0.0515	0.40773	-0.107966	0.214374	-0.00583955	0.0615722	-0.0141205	0.0207507	0.0227341
TFAP2B_P1P2	TFAP2B	-0.158069	-0.087998	-0.00579	0.01858	-0.0179233	-0.0132888	-0.000757255	0.00179848	-0.00408251
RNF31_P1P2	RNF31	-0.37748	-0.38572	-0.164259	-0.184953	-0.0428022	-0.0582484	-0.0214829	-0.0179029	-0.0325447
OTX2_P1P2	OTX2	-0.3684	0.2751	0.097022	-0.155323	-0.0417726	0.0415435	0.0126892	-0.0150348	0.013066
ATF7_P1P2	ATF7	0.05171	-0.01813	0.140949	0.05555	0.00586336	-0.00273785	0.0184343	0.00537706	0.00702449
UCHL5_P1P2	UCHL5	-0.162734	-0.21381	-0.179793	-0.285059	-0.0184523	-0.0322879	-0.0235145	-0.0275928	-0.0277984
DHX38_P1P2	DHX38	0.0856	0.414634	0.249015	-0.083385	0.00970613	0.0626148	0.0325679	-0.0080714	0.0290371
GATA3_P1P2	GATA3	-0.070958	-0.063879	-0.000667	-0.323356	-0.00804588	-0.00964651	-8.72348e-05	-0.0312998	-0.0136779
CENPB_P1P2	CENPB	-0.17068	-0.153716	0.121	-0.254844	-0.0193533	-0.023213	0.0158252	-0.0246681	-0.0106853
ZNF226_P2	ZNF226	0.06266	-0.216533	-0.0319	-0.087281	0.00710497	-0.0326991	-0.0041721	-0.00844852	-0.0151066
ZNF234_P2	ZNF234	0.06266	-0.216533	-0.0319	-0.087281	0.00710497	-0.0326991	-0.0041721	-0.00844852	-0.0151066
ZNF546_P1P2	ZNF546	-0.25058	-0.246301	0.125097	0.064299	-0.0284131	-0.0371945	0.016361	0.00622394	-0.00486983
LPAR4_P1P2	LPAR4	-0.126747	0.040559	0.2997	-0.044213	-0.0143718	0.0061249	0.0391968	-0.00427968	0.0136807
ZNF75D_P1P2	ZNF75D	-0.0345938	-0.073305	-0.055881	-0.079187	-0.00392257	-0.0110699	-0.0073085	-0.00766505	-0.00868116
CAMK2A_P1P2	CAMK2A	0.17046	-0.71555	-0.01912	-0.08562	0.0193283	-0.108057	-0.00250064	-0.00828774	-0.0396151
CEBPA_P1P2	CEBPA	0.01288	0.295748	-0.070377	0.039281	0.00146045	0.0446616	-0.00920438	0.00380227	0.0130865
TNFSF11_P1P2	TNFSF11	-0.076733	0.0281266	-0.035248	0.00687	-0.0087007	0.00424746	-0.00460997	0.000664994	0.000100827
SMN1_ENST00000380707.4	SMN1	-2.105	-0.98245	-0.8526	-2.16898	-0.238685	-0.148362	-0.111509	-0.20995	-0.156607
SMN2_ENST00000380743.4	SMN2	-2.01134	-0.72707	-0.80861	-2.08111	-0.228064	-0.109796	-0.105755	-0.201445	-0.138999
FOSL1_P1P2	FOSL1	-1.97897	-1.73077	-0.707207	-1.67844	-0.224394	-0.261367	-0.0924933	-0.162468	-0.172109
RUNX1_ENST00000300305.3,ENST00000437180.1	RUNX1	0.38367	0.8653	0.151077	0.237947	0.0435041	0.130671	0.0197589	0.0230325	0.0578208
NCAPD2_P1P2	NCAPD2	0.13681	0.151181	0.088819	0.138827	0.0155128	0.0228302	0.0116163	0.013438	0.0159615
STAG1_P1P2	STAG1	-0.074544	0.703196	-0.131908	0.28086	-0.00845249	0.106191	-0.0172519	0.0271863	0.0387086
ZNF83_ENST00000541777.2	ZNF83	-0.061445	0.060408	0.138338	0.174473	-0.00696721	0.00912235	0.0180928	0.0168884	0.0147012
ZNF362_P1P2	ZNF362	-0.169196	0.149954	-0.290781	-0.135511	-0.019185	0.0226449	-0.0380303	-0.013117	-0.00950082
THAP1_P1P2	THAP1	0.86213	1.11776	0.107431	0.71911	0.0977563	0.168795	0.0140506	0.0696075	0.0841512
MITF_P1	MITF	-0.362835	-0.20683	0.08639	-0.04313	-0.0411416	-0.0312339	0.0112987	-0.00417485	-0.00803668
RARB_P1P2	RARB	0.01992	0.30531	-0.128739	0.116674	0.00225872	0.0461055	-0.0168374	0.0112937	0.0135206
LLPH_P1P2	LLPH	-0.0391528	0.0134239	-0.069126	0.023439	-0.00443951	0.00202717	-0.00904077	0.00226882	-0.00158159
NR0B2_P1P2	NR0B2	-0.26906	0.117493	-0.053188	0.0400877	-0.0305085	0.0177429	-0.00695629	0.00388036	0.00488898
SRSF5_P1P2	SRSF5	-0.289	-0.02614	0.114667	-0.123094	-0.0327695	-0.00394746	0.0149969	-0.0119151	-0.000288546
ZNF681_P1P2	ZNF681	0.29168	-0.667254	-0.195249	-0.192275	0.0330734	-0.100763	-0.025536	-0.0186116	-0.0483037
TCOF1_P1P2	TCOF1	-0.303638	-0.15678	0.273849	-0.31563	-0.0344293	-0.0236757	0.0358158	-0.030552	-0.00613728
HOXB5_P1P2	HOXB5	0.075981	0.274188	-0.052234	0.0650511	0.00861543	0.0414057	-0.00683152	0.00629674	0.0136237
OSBPL1A_P1P2	OSBPL1A	0.30576	-0.217078	0.04372	0.04891	0.0346699	-0.0327814	0.005718	0.00473433	-0.00744303
FOXP1_ENST00000498215.1	FOXP1	0.047028	-0.02679	-0.182791	-0.128916	0.00533247	-0.00404562	-0.0239067	-0.0124787	-0.013477
CPSF3_P1P2	CPSF3	0.30821	0.64744	0.68174	0.396316	0.0349477	0.0977713	0.0891626	0.0383621	0.0750987
NFYC_P1P2	NFYC	0.391399	0.151864	-0.09241	-0.51826	0.0443805	0.0229333	-0.012086	-0.0501659	-0.0131062
PHF5A_P1P2	PHF5A	-3.201	-1.66694	-2.30705	-3.2858	-0.362959	-0.251728	-0.301732	-0.318055	-0.290505
PITX2_P2	PITX2	-0.18567	0.18244	-0.06921	0.09058	-0.021053	0.0275507	-0.00905175	0.00876785	0.00908892
TLR4_P1P2	TLR4	-0.12948	-0.26806	-0.274207	-0.158566	-0.0146816	-0.0404803	-0.0358626	-0.0153487	-0.0305639
DEDD2_P2	DEDD2	-0.0373288	0.153522	0.082573	-0.01	-0.00423269	0.0231837	0.0107995	-0.000967968	0.0110051
CD40LG_P1P2	CD40LG	0.060726	0.07173	-0.34262	-0.060324	0.00688568	0.0108321	-0.0448102	-0.00583917	-0.0132724
RBBP5_P1P2	RBBP5	0.55267	-0.03759	-0.5432	0.429195	0.0626669	-0.00567655	-0.0710434	0.0415447	-0.0117251
HOXA1_P1P2	HOXA1	-0.070096	0.04085	-0.05512	0.30813	-0.00794814	0.00616885	-0.00720897	0.029826	0.00959529
RPS6_P1P2	RPS6	-3.0104	-1.15727	-1.71733	-3.013	-0.341347	-0.174762	-0.224604	-0.291649	-0.230338
RSF1_P1P2	RSF1	0.106351	0.294476	0.0181374	0.177954	0.0120591	0.0444695	0.00237213	0.0172254	0.0213557
MITF_P2	MITF	-0.152489	-0.169931	-0.126778	-0.0095078	-0.0172906	-0.0256617	-0.0165809	-0.000920325	-0.0143876
CALCOCO1_P1P2	CALCOCO1	0.02977	-0.147047	0.249817	0.03621	0.0033756	-0.0222059	0.0326728	0.00350501	0.00465729
MKX_P1	MKX	-0.23257	-0.01946	0.220207	-0.157933	-0.026371	-0.0029387	0.0288002	-0.0152874	0.00352469
EOMES_P1P2	EOMES	0.021918	0.034156	-0.120499	0.006025	0.00248527	0.00515797	-0.0157597	0.000583201	-0.0033395
PRDM8_P1	PRDM8	0.053034	0.313006	0.120111	0.00425	0.00601349	0.0472677	0.0157089	0.000411386	0.0211293
ZNF683_P1P2	ZNF683	-0.44176	0.39611	-0.13746	-0.328278	-0.0500909	0.0598174	-0.0179779	-0.0317763	0.00335441
NR1I2_P1P2	NR1I2	0.024478	0.079615	0.00085	-0.013325	0.00277554	0.0120228	0.000111169	-0.00128982	0.00361473
HLX_P1P2	HLX	0.55849	0.47125	0.150624	0.149888	0.0633268	0.0711645	0.0196996	0.0145087	0.0351243
ZNF750_P1P2	ZNF750	0.00835	0.06516	-0.06381	0.155839	0.000946801	0.00983996	-0.0083455	0.0150847	0.00552639
ESRRG_ENST00000361395.2,ENST00000366938.2,ENST00000487276.1	ESRRG	-0.01211	0.268818	0.141682	-0.117288	-0.00137314	0.0405948	0.0185301	-0.0113531	0.015924
MED20_P1P2	MED20	0.0809	-0.26233	-0.153534	-0.258064	0.0091732	-0.039615	-0.0200802	-0.0249798	-0.028225
NIF3L1_P1P2	NIF3L1	-0.038367	-0.21914	-0.21175	0.01324	-0.00435041	-0.0330928	-0.0276941	0.00128159	-0.0198351
ZNF718_ENST00000510175.1,ENST00000511079.1,ENST00000513304.1,ENST00000513889.1	ZNF718	0.26838	-0.152608	0.31907	-0.236558	0.0304314	-0.0230457	0.0417301	-0.0228981	-0.00140453
WNK4_P1P2	WNK4	0.193228	0.140351	0.031227	0.199092	0.02191	0.0211947	0.00408408	0.0192715	0.0148501
CLU_P2	CLU	-0.248612	0.27345	-0.06974	-0.191675	-0.0281899	0.0412943	-0.00912107	-0.0185535	0.0045399
ZNF441_P1P2	ZNF441	0.57831	0.123472	0.083276	0.13065	0.0655742	0.0186458	0.0108914	0.0126465	0.0140612
ZNF749_P1P2	ZNF749	-0.00438	0.014594	-0.145741	0.123262	-0.000496645	0.00220387	-0.019061	0.0119314	-0.00164192
RBBP8_P1P2	RBBP8	0.259647	1.10856	0.90992	0.15232	0.0294412	0.167406	0.119005	0.0147441	0.100385
ALKBH2_P1P2	ALKBH2	0.40798	-0.164781	0.157554	0.392536	0.0462606	-0.0248839	0.020606	0.0379962	0.0112394
NR1I3_P1P2	NR1I3	-0.0283018	-0.173901	0.169051	-0.22394	-0.00320912	-0.0262612	0.0221096	-0.0216767	-0.0086094
TTN_P1	TTN	-0.21731	-0.096299	0.099395	-0.190192	-0.0246406	-0.0145423	0.0129996	-0.01841	-0.00665092
PKHD1_P1P2	PKHD1	0.201822	-0.015435	0.135339	0.016741	0.0228845	-0.00233087	0.0177006	0.00162048	0.00566338
MAPK1_P1P2	MAPK1	-0.15833	-0.58195	-0.47915	0.011332	-0.0179529	-0.0878816	-0.0626665	0.0010969	-0.049817
EHF_P1P2	EHF	0.38006	0.055594	-0.29864	-0.447406	0.0430947	0.00839537	-0.0390582	-0.0433075	-0.0246568
NFIX_P2	NFIX	-0.238389	0.0694	-0.194133	0.010839	-0.0270308	0.0104802	-0.02539	0.00104918	-0.0046202
NR2E1_P1P2	NR2E1	-0.256287	-0.75188	-0.76923	-0.96177	-0.0290602	-0.113543	-0.100605	-0.0930963	-0.102415
PHF6_P1P2	PHF6	0.24271	-0.149776	0.43341	0.00491	0.0275207	-0.022618	0.0566843	0.000475272	0.0115139
PPARGC1A_P2	PPARGC1A	0.03157	-0.066614	-0.010771	-0.020971	0.0035797	-0.0100595	-0.0014087	-0.00202993	-0.00449939
TP53INP2_P2	TP53INP2	-0.43676	-0.029043	-0.127133	-0.233954	-0.0495239	-0.00438585	-0.0166273	-0.022646	-0.0145531
HNRNPC_P1P2	HNRNPC	0.56181	0.39489	0.88063	0.50109	0.0637032	0.0596332	0.115175	0.0485039	0.0744373
MPHOSPH8_P2	MPHOSPH8	0.068139	-0.13032	-0.06897	0.279108	0.00772623	-0.0196799	-0.00902036	0.0270168	-0.000561171
ZNF212_P1P2	ZNF212	0.078059	0.015425	-0.08732	0.355554	0.00885106	0.00232936	-0.0114203	0.0344165	0.00844185
SUPT7L_P1P2	SUPT7L	-0.88166	-0.74623	-0.4364	-0.129765	-0.0999708	-0.11269	-0.0570753	-0.0125608	-0.0607753
LIG1_P1P2	LIG1	0.62594	0.55698	0.547	0.0467346	0.0709749	0.0841108	0.0715404	0.00452376	0.0533916
NRL_P2	NRL	0.022073	-0.191732	0.171126	0.079201	0.00250284	-0.0289539	0.022381	0.0076664	0.000364506
IKBKB_P1P2	IKBKB	-0.012037	0.04379	0.14442	0.08647	-0.00136487	0.00661282	0.0188882	0.00837002	0.0112904
ZNF217_P2	ZNF217	-0.122364	0.369726	-0.0320372	0.02945	-0.0138748	0.0558331	-0.00419004	0.00285067	0.0181646
NCOR2_ENST00000405201.1	NCOR2	0.135576	0.202962	0.001444	-0.206176	0.0153729	0.0306497	0.000188856	-0.0199572	0.00362714
SOX6_ENST00000316399.6	SOX6	-0.239723	0.42549	0.061534	0.063138	-0.027182	0.0642542	0.00804783	0.00611156	0.0261379
PHF10_P1P2	PHF10	0.311781	-0.06031	0.2392	0.07477	0.0353526	-0.00910755	0.0312842	0.0072375	0.00980471
DIDO1_P1	DIDO1	0.63432	0.51987	0.317669	0.29161	0.0719251	0.0785067	0.0415469	0.0282269	0.0494268
USP7_P1P2	USP7	-0.04678	-0.40715	0.303214	0.07158	-0.00530435	-0.0614846	0.0396564	0.00692871	-0.00496651
FIZ1_P1P2	FIZ1	0.0197247	1.23063	0.170935	0.33831	0.00223657	0.18584	0.022356	0.0327473	0.0803145
AIFM1_P1P2	AIFM1	-0.084137	-0.359061	-0.27995	0.00351	-0.00954024	-0.0542226	-0.0366138	0.000339757	-0.0301655
SYK_P2	SYK	0.4143	0.197717	-0.0453996	0.0066253	0.0469772	0.0298577	-0.00593767	0.000641308	0.00818711
FOXP2_ENST00000393494.2	FOXP2	0.03063	0.09075	-0.0425135	0.128902	0.00347311	0.0137044	-0.0055602	0.0124773	0.00687382
SRSF6_P2	SRSF6	-0.00919	0.572525	-0.01976	-0.301597	-0.00104205	0.0864582	-0.00258435	-0.0291936	0.0182268
RBFOX2_P2	RBFOX2	0.251925	0.1624	-0.104619	-0.23693	0.0285656	0.0245244	-0.0136828	-0.0229341	-0.00403082
CREB5_ENST00000357727.2	CREB5	0.017239	0.389554	0.109802	-0.04846	0.00195472	0.0588274	0.0143606	-0.00469077	0.0228324
HOXC8_P1P2	HOXC8	0.250053	0.54052	-0.01655	-0.00105	0.0283533	0.0816251	-0.00216452	-0.000101637	0.026453
METTL6_P1P2	METTL6	-0.07065	0.225875	0.04329	0.089102	-0.00801095	0.0341099	0.00566176	0.00862479	0.0161321
HIST1H4D_ENST00000340756.2	HIST1H4D	0.024722	0.136805	0.04265	-0.02522	0.00280321	0.0206592	0.00557806	-0.00244122	0.00793202
BCL11A_P1P2	BCL11A	-0.185592	0.0996	-0.090842	-0.083992	-0.0210441	0.0150408	-0.0118809	-0.00813016	-0.00165676
TAF1D_P2	TAF1D	0.06757	0.1661	0.028594	-0.214773	0.00766172	0.0250831	0.00373972	-0.0207893	0.00267784
TRIM40_P1P2	TRIM40	-0.06105	0.00535	-0.279094	-0.285647	-0.00692242	0.000807915	-0.0365018	-0.0276497	-0.0211145
ZRANB2_P1P2	ZRANB2	0.242974	0.116351	0.73341	0.459246	0.0275507	0.0175704	0.0959203	0.0444535	0.0526481
SMC4_P2	SMC4	-0.149167	0.340461	-0.170057	0.2155	-0.0169139	0.0514137	-0.0222412	0.0208597	0.0166774
SP9_P1P2	SP9	-0.09326	0.401828	-0.003922	0.101574	-0.0105747	0.0606809	-0.000512946	0.00983204	0.0233333
ZEB2_P2	ZEB2	0.074266	0.253892	0.298401	0.146988	0.00842097	0.0383408	0.0390269	0.014228	0.0305319
YAF2_P1P2	YAF2	-0.144838	0.255263	0.200859	0.083942	-0.0164231	0.0385479	0.0262697	0.00812532	0.0243143
ZNF471_P1P2	ZNF471	0.0857	-0.38442	0.190804	0.11239	0.00971746	-0.0580521	0.0249547	0.010879	-0.00740615
RXRB_P1P2	RXRB	0.135238	0.23187	-0.0340935	-0.413599	0.0153345	0.0350152	-0.00445898	-0.0400351	-0.00315961
ZBED4_P1P2	ZBED4	-0.30557	0.0396516	-0.24991	-0.298298	-0.0346484	0.00598788	-0.0326849	-0.0288743	-0.0185238
TGIF1_P1P2	TGIF1	-0.61526	-0.44144	-0.243378	-0.308389	-0.0697639	-0.0666628	-0.0318306	-0.0298511	-0.0427815
ZNF534_P1P2	ZNF534	0.080313	0.329766	-0.036343	0.075751	0.00910664	0.0497987	-0.00475318	0.00733245	0.0174593
CDYL_P2	CDYL	-0.039387	0.22257	-0.0491344	0.120836	-0.00446606	0.0336108	-0.00642613	0.0116965	0.0129604
KAT6B_P1P2	KAT6B	-0.235987	-0.154599	-0.09417	-0.068386	-0.0267584	-0.0233463	-0.0123162	-0.00661955	-0.014094
CNOT2_P1P2	CNOT2	0.006972	0.14725	-0.291334	-0.216402	0.00079055	0.0222365	-0.0381026	-0.020947	-0.012271
HDGFRP2_P2	HDGFRP2	0.150199	0.37856	0.196448	0.00702	0.017031	0.0571672	0.0256928	0.000679513	0.0278465
RFX5_P1P2	RFX5	0.175917	0.228828	-0.256409	0.084672	0.0199471	0.0345558	-0.0335349	0.00819598	0.0030723
ZEB1_P1	ZEB1	0.052663	0.348077	0.10737	-0.36284	0.00597142	0.0525639	0.0140426	-0.0351217	0.0104949
PKNOX1_P1P2	PKNOX1	0.010432	0.510598	0.15607	-0.107135	0.00118288	0.0771065	0.0204119	-0.0103703	0.0290494
TRIM14_P1P2	TRIM14	-0.06345	0.205944	0.377561	-0.013763	-0.00719455	0.0311001	0.04938	-0.00133221	0.0263826
ZFHX2_P2	ZFHX2	-0.11051	-0.06048	-0.15641	-0.10899	-0.0125307	-0.00913322	-0.0204564	-0.0105499	-0.0133798
MEIS3_P1	MEIS3	-0.22302	-0.07818	-0.342341	-0.489108	-0.0252881	-0.0118061	-0.0447737	-0.0473441	-0.0346413
SMC1B_P1P2	SMC1B	-0.184582	0.201902	0.209668	-0.145286	-0.0209296	0.0304897	0.0274218	-0.0140632	0.0146161
RXRA_P1P2	RXRA	0.10867	-0.15323	-0.14648	-0.1491	0.012322	-0.0231396	-0.0191576	-0.0144324	-0.0189099
FOXP1_ENST00000493089.1	FOXP1	-0.29606	0.01341	0.05616	-0.03321	-0.03357	0.00202507	0.00734498	-0.00321462	0.00205181
ZNF705G_ENST00000400078.2	ZNF705G	0.0878	0.0374626	0.025626	0.0950392	0.00995558	0.00565731	0.00335154	0.00919949	0.00606945
DDX47_P1P2	DDX47	-1.99829	-1.41577	-1.55286	-2.39779	-0.226585	-0.213799	-0.203094	-0.232098	-0.21633
RPS14_P1P2	RPS14	-3.7682	-2.346	-2.74877	-4.0733	-0.427274	-0.354275	-0.359503	-0.394282	-0.369353
MYT1L_P1P2	MYT1L	-0.0648	0.220962	-0.142512	0.090294	-0.00734763	0.033368	-0.0186387	0.00874017	0.00782315
LDB1_P2	LDB1	-0.352719	-0.349046	-0.41318	-0.358864	-0.0399946	-0.0527102	-0.0540385	-0.0347369	-0.0471619
PHIP_P1P2	PHIP	0.04264	-0.27423	-0.00611	-0.434961	0.00483492	-0.0414121	-0.000799107	-0.0421028	-0.0281047
TASP1_P1P2	TASP1	-0.236197	0.100363	0.338636	0.0598772	-0.0267822	0.015156	0.0442891	0.00579592	0.021747
PTBP1_P1P2	PTBP1	0.06741	0.82015	0.76594	0.13412	0.00764357	0.123853	0.100175	0.0129824	0.0790033
ZNF547_P1P2	ZNF547	0.147178	-0.58507	-0.007053	-0.134881	0.0166884	-0.0883527	-0.000922439	-0.013056	-0.0341104
TBX4_P1	TBX4	-0.192359	0.033786	0.113351	0.0449	-0.0218115	0.0051021	0.0148248	0.00434618	0.00809103
G3BP1_P1P2	G3BP1	0.36618	0.268783	0.162492	-0.05641	0.0415209	0.0405895	0.0212518	-0.00546031	0.0187937
ZNF26_P1P2	ZNF26	0.092949	0.38956	0.02497	-0.00138	0.0105394	0.0588283	0.00326575	-0.00013358	0.0206535
ZNF879_P1P2	ZNF879	-0.33544	0.58383	-0.089819	-0.119397	-0.0380353	0.0881655	-0.0117471	-0.0115573	0.0216203
SMARCC1_P1P2	SMARCC1	-0.879742	-1.23234	-0.027778	-0.82115	-0.0997533	-0.186098	-0.00363299	-0.0794847	-0.0897387
DNAJA1_P2	DNAJA1	0.083669	0.110909	-0.12516	-0.06194	0.00948717	0.0167486	-0.0163693	-0.00599559	-0.00187208
ZNF41_P1P2	ZNF41	0.12772	0.31595	0.187313	0.05049	0.0144821	0.0477123	0.0244981	0.00488727	0.0256992
ZNF708_P1P2	ZNF708	0.46855	-0.032954	0.306481	0.350796	0.0531286	-0.00497646	0.0400837	0.0339559	0.023021
MDC1_P1P2	MDC1	0.157578	-0.138563	0.026152	-0.04775	0.0178677	-0.0209247	0.00342034	-0.00462205	-0.00737547
ARHGEF10L_P1P2	ARHGEF10L	0.105166	-0.15338	-0.00462	0.089927	0.0119247	-0.0231622	-0.000604235	0.00870465	-0.00502059
IL26_P1P2	IL26	-0.158515	0.083223	0.044038	0.03238	-0.0179739	0.0125677	0.00575959	0.00313428	0.00715385
ZNF626_P1P2	ZNF626	-0.259727	0.16936	0.289582	0.002916	-0.0294503	0.0255754	0.0378735	0.000282259	0.0212437
SFMBT2_P1	SFMBT2	-0.078414	0.045849	0.089951	0.224683	-0.00889131	0.00692376	0.0117644	0.0217486	0.0134789
NOL8_P1P2	NOL8	-0.49417	-0.507381	-0.75048	-0.76166	-0.0560336	-0.0766207	-0.0981529	-0.0737262	-0.0828333
UNCX_P1P2	UNCX	0.201096	-0.316374	-0.22097	-0.07037	0.0228021	-0.0477763	-0.0289	-0.00681159	-0.0278293
TAF8_P1P2	TAF8	-0.0702	-0.73855	-1.17465	-0.94045	-0.00795993	-0.11153	-0.153629	-0.0910325	-0.11873
NOBOX_ENST00000223140.5	NOBOX	-0.22933	0.294168	0.08826	-0.118752	-0.0260036	0.044423	0.0115432	-0.0114949	0.0148238
PRRC2C_P1P2	PRRC2C	0.087638	-0.251804	0.170338	-0.05863	0.00993721	-0.0380255	0.022278	-0.0056752	-0.00714091
ZNF232_P1	ZNF232	-0.124837	0.132357	0.158747	-0.088268	-0.0141552	0.0199875	0.020762	-0.00854406	0.0107352
ZNF777_P1P2	ZNF777	-0.25173	0.23557	0.600853	-0.21303	-0.0285435	0.0355739	0.0785836	-0.0206206	0.031179
HELT_P1P2	HELT	0.0482271	-0.030698	-0.183039	-0.08929	0.00546844	-0.00463577	-0.0239391	-0.00864299	-0.012406
DMRTC1_ENST00000373529.5	DMRTC1	-0.167851	-0.125659	-0.14942	-0.158493	-0.0190325	-0.018976	-0.0195422	-0.0153416	-0.0179533
TFAP2A_P1	TFAP2A	-0.13041	-0.187227	-0.261002	-0.00867	-0.0147871	-0.0282736	-0.0341356	-0.000839228	-0.0210828
ZNF155_P1P2	ZNF155	0.023555	-0.08467	0.302089	0.06729	0.00267089	-0.0127862	0.0395092	0.00651346	0.0110788
HOXC12_P1P2	HOXC12	-0.223	0.12834	0.20272	-0.119809	-0.0252858	0.0193809	0.0265131	-0.0115971	0.0114323
TDG_P1P2	TDG	-0.33588	-0.123931	-0.141484	0.042365	-0.0380852	-0.0187151	-0.0185042	0.0041008	-0.0110395
ZNF816_P2	ZNF816	-0.02777	-0.278425	0.0822	-0.35856	-0.00314882	-0.0420456	0.0107507	-0.0347075	-0.0220008
DEPDC1_P1P2	DEPDC1	0.003905	0.017466	0.0131	0.0857343	0.000442785	0.00263758	0.00171331	0.00829881	0.00421656
INTS12_P1P2	INTS12	0.150275	0.73928	-0.231807	0.468929	0.0170396	0.11164	-0.0303173	0.0453908	0.0422379
ELK3_P1P2	ELK3	0.02308	-0.29054	-0.173703	-0.20508	0.00261703	-0.0438751	-0.0227181	-0.0198511	-0.0288147
GTF2F1_P1P2	GTF2F1	-0.30436	-0.0041448	-0.025618	-0.14786	-0.0345112	-0.000625915	-0.0033505	-0.0143124	-0.00609626
TRIM16_P1P2	TRIM16	0.36375	0.00941	-0.148485	-0.238424	0.0412454	0.00142102	-0.0194199	-0.0230787	-0.0136925
ZNF595_P1	ZNF595	-0.290931	-0.06492	-0.226849	-0.16246	-0.0329885	-0.00980371	-0.0296688	-0.0157256	-0.0183994
PPARGC1A_P1	PPARGC1A	-0.01495	0.01998	-0.036101	0.061933	-0.00169517	0.00301722	-0.00472153	0.00599492	0.0014302
ANAPC2_P1P2	ANAPC2	-0.565972	-0.01156	-0.19073	-0.96576	-0.0641752	-0.0017457	-0.024945	-0.0934825	-0.0400577
ZNF765_P1	ZNF765	-0.283691	-0.09411	0.200697	0.173607	-0.0321675	-0.0142118	0.0262485	0.0168046	0.00961378
KDM1A_P1P2	KDM1A	-0.894018	-1.22744	-0.65272	-0.50096	-0.101372	-0.185358	-0.0853671	-0.0484913	-0.106406
FGF10_P1P2	FGF10	0.203642	0.620051	0.24677	0.094599	0.0230908	0.0936353	0.0322743	0.00915688	0.0450221
TNFRSF11A_P1P2	TNFRSF11A	-0.127872	-0.089568	0.34996	0.092849	-0.0144993	-0.0135259	0.0457701	0.00898749	0.0137439
CBX6_P1P2	CBX6	0.026008	0.096771	0.148853	0.12473	0.00294903	0.0146136	0.019468	0.0120735	0.015385
KMT2D_P1P2	KMT2D	0.167038	-0.0742554	0.040675	-0.0943	0.0189403	-0.0112135	0.00531975	-0.00912794	-0.00500722
ZNF705B_ENST00000400120.3	ZNF705B	-0.0199002	-0.02635	-0.17795	-0.0831	-0.00225647	-0.00397917	-0.0232735	-0.00804381	-0.0117655
ZNF705G_ENST00000400156.4	ZNF705G	-0.09365	0.12437	0.156818	0.006761	-0.0106189	0.0187814	0.0205097	0.000654443	0.0133152
AGT_P1P2	AGT	0.081193	0.41296	0.080043	-0.0359782	0.00920642	0.062362	0.0104686	-0.00348257	0.023116
ZNF436_P1	ZNF436	0.230987	-0.05345	0.11254	0.00518	0.0261915	-0.0080716	0.0147187	0.000501407	0.00238285
CDC23_P1P2	CDC23	-2.33089	-1.04695	-0.52133	-2.4766	-0.264298	-0.158102	-0.0681831	-0.239727	-0.155337
EIF2AK3_P1P2	EIF2AK3	0.183613	-0.2094	-0.124829	0.051722	0.0208198	-0.031622	-0.016326	0.00500652	-0.0143138
SOX2_P1P2	SOX2	-0.08929	0.052557	0.23743	0.012588	-0.0101245	0.00793675	0.0310527	0.00121848	0.0134026
HSF1_P1P2	HSF1	-0.190872	0.122138	-0.190248	0.0011383	-0.0216428	0.0184443	-0.0248819	0.000110184	-0.00210914
SSBP4_P1P2	SSBP4	0.141486	0.19318	0.107485	-0.133415	0.016043	0.0291725	0.0140576	-0.0129142	0.0101053
NLRC3_P1P2	NLRC3	0.04382	0.59105	-0.024531	-0.59315	0.00496872	0.0892558	-0.00320833	-0.057415	0.00954414
TCEB3_P1P2	TCEB3	-0.70698	-0.38699	-0.4103	-0.81415	-0.080164	-0.0584402	-0.0536618	-0.0788071	-0.0636364
DNAJB6_P1P2	DNAJB6	-0.3538	-0.04432	-0.368575	0.172563	-0.0401171	-0.00669286	-0.0482047	0.0167035	-0.0127313
PURA_P2	PURA	0.073922	0.052301	0.066596	0.29436	0.00838196	0.00789809	0.00870988	0.0284931	0.0150337
BAZ2B_P1P2	BAZ2B	0.024722	0.419104	0.027839	0.035821	0.00280321	0.0632898	0.00364097	0.00346736	0.023466
BRPF1_P1P2	BRPF1	0.152174	0.342479	0.201248	-0.189892	0.0172549	0.0517185	0.0263206	-0.0183809	0.019886
TBL1X_P1P2	TBL1X	0.269145	-0.07587	-0.02968	0.097059	0.0305182	-0.0114573	-0.00388175	0.009395	-0.00198135
ZNF488_P2	ZNF488	-0.0120734	0.16371	0.06798	0.1184	-0.00136899	0.0247222	0.00889088	0.0114607	0.0150246
ZNF684_P1P2	ZNF684	0.018353	0.0265866	-0.0292262	-0.30096	0.00208103	0.0040149	-0.0038224	-0.029132	-0.00964649
DDX50_P1P2	DDX50	0.055376	-0.32753	-0.0557556	-0.007552	0.00627905	-0.049461	-0.00729209	-0.000731009	-0.0191614
RPL7A_P1P2	RPL7A	-3.0711	-2.12124	-1.36284	-3.7076	-0.34823	-0.320333	-0.178241	-0.358884	-0.285819
CITED2_P1P2	CITED2	0.299255	-0.33517	-0.076356	-0.252214	0.0339323	-0.0506148	-0.00998635	-0.0244135	-0.0283382
ZNF254_ENST00000357002.4	ZNF254	-0.165371	-0.0369288	-0.171271	-0.101364	-0.0187513	-0.0055767	-0.0224	-0.00981171	-0.0125961
QSER1_P1P2	QSER1	-0.48773	-0.050706	0.13085	-0.332875	-0.0553034	-0.00765722	0.0171134	-0.0322212	-0.00758834
ZNF473_P1P2	ZNF473	-0.10213	0.37065	-0.055523	0.242686	-0.0115805	0.0559727	-0.00726167	0.0234912	0.0240674
UBA52_P2	UBA52	-0.138406	-0.097305	0.0058683	0.182358	-0.0156938	-0.0146942	0.000767496	0.0176517	0.00124164
MBD3L2_ENST00000381393.3	MBD3L2	-0.087344	-0.234643	-0.03063	-0.08189	-0.00990388	-0.035434	-0.004006	-0.00792669	-0.0157889
ZNF709_P1P2	ZNF709	-0.00907	0.250538	0.106	-0.152026	-0.00102844	0.0378343	0.0138634	-0.0147156	0.0123274
ZNF564_P1P2	ZNF564	-0.00907	0.250538	0.106	-0.152026	-0.00102844	0.0378343	0.0138634	-0.0147156	0.0123274
NUMA1_ENST00000393695.3	NUMA1	-0.09452	0.366372	0.24266	0.267476	-0.0107176	0.0553267	0.0317367	0.0258908	0.0376514
DDRGK1_P1P2	DDRGK1	-0.146221	-0.196433	-0.01121	-0.3263	-0.0165799	-0.0296638	-0.00146612	-0.0315848	-0.0209049
PRDX3_P1P2	PRDX3	-0.221154	-0.257398	0.107714	-0.139179	-0.0250765	-0.0388702	0.0140876	-0.0134721	-0.0127516
CBX1_P1P2	CBX1	0.085659	-0.194301	0.209742	0.10084	0.00971282	-0.0293418	0.0274315	0.00976099	0.00261688
DDX39B_P1P2	DDX39B	-1.8978	-1.1974	-1.47902	-2.08085	-0.21519	-0.180822	-0.193436	-0.20142	-0.191893
ZSCAN20_P1P2	ZSCAN20	0.014714	-0.03461	0.140855	-0.13532	0.00166841	-0.00522653	0.018422	-0.0130985	3.22986e-05
ANP32A_P1P2	ANP32A	-0.140321	0.235277	-0.163499	0.137497	-0.0159109	0.0355297	-0.0213835	0.0133093	0.00915182
GDF2_P1P2	GDF2	-0.130506	0.286512	-0.260176	0.024733	-0.014798	0.0432668	-0.0340276	0.00239408	0.00387777
PRAME_P1P2	PRAME	-0.69226	-0.164995	-0.72822	-0.402597	-0.0784949	-0.0249163	-0.0952415	-0.0389701	-0.0530426
BACH1_P1P2	BACH1	0.53065	0.60159	0.052603	0.30247	0.06017	0.0908474	0.00687978	0.0292781	0.0423351
TBX19_ENST00000367821.3	TBX19	0.00458	0.05007	-0.09562	0.02084	0.000519323	0.00756118	-0.0125058	0.00201725	-0.000975801
CRY2_P1P2	CRY2	0.07747	-0.0427015	0.379518	0.23756	0.00878427	-0.00644845	0.0496359	0.022995	0.0220608
TXK_P1	TXK	-0.11811	0.292623	0.41246	0.082229	-0.0133924	0.0441896	0.0539443	0.0079595	0.0353645
PA2G4_P1P2	PA2G4	-0.48496	-0.360905	-0.03815	-0.25031	-0.0549893	-0.054501	-0.00498952	-0.0242292	-0.0279066
ZNF35_P1P2	ZNF35	0.0647008	-0.07731	0.095995	0.0612411	0.00733638	-0.0116748	0.0125549	0.00592794	0.00226935
EAF2_P1P2	EAF2	0.012102	0.009061	0.193328	0.19835	0.00137224	0.00136832	0.0252847	0.0191996	0.0152842
FOXJ2_P1P2	FOXJ2	0.135995	0.016226	0.191125	0.260066	0.0154204	0.00245032	0.0249966	0.0251736	0.0175402
ZNF790_P2	ZNF790	0.0544164	0.30643	-0.02597	0.198742	0.00617024	0.0462747	-0.00339653	0.0192376	0.0207052
LAS1L_P1P2	LAS1L	-0.423854	-0.696762	-0.34058	-0.42543	-0.0480605	-0.10522	-0.0445434	-0.0411803	-0.0636477
NFE2L2_P2	NFE2L2	-0.12412	0.25281	-0.284986	-0.07576	-0.0140739	0.0381774	-0.0372724	-0.00733332	-0.00214278
MEOX2_P1P2	MEOX2	-0.223327	0.097041	0.066343	-0.008567	-0.0253229	0.0146544	0.00867679	-0.000829258	0.00750063
RFX7_P1P2	RFX7	0.102856	-0.071713	0.045676	0.173853	0.0116628	-0.0108295	0.00597382	0.0168284	0.0039909
MYOCD_P1P2	MYOCD	-0.120658	0.08341	-0.321396	0.044363	-0.0136813	0.0125959	-0.0420343	0.0042942	-0.00838141
SETMAR_P1P2	SETMAR	0.295751	-0.01975	0.124909	0.04588	0.033535	-0.00298249	0.0163364	0.00444104	0.00593166
HDAC7_P1P2	HDAC7	0.1111	0.14951	0.055127	-0.046207	0.0125976	0.0225778	0.00720988	-0.00447269	0.00843834
INO80D_P1P2	INO80D	-0.477881	-0.14257	-0.108597	-0.20996	-0.0541866	-0.0215298	-0.0142031	-0.0203235	-0.0186854
NKX6-2_P1P2	NKX6-2	-0.212093	-0.376526	-0.011551	0.0008052	-0.0240491	-0.05686	-0.00151071	7.79408e-05	-0.0194309
NBN_P1P2	NBN	0.179274	0.276092	0.1971	0.14307	0.0203278	0.0416933	0.0257781	0.0138487	0.0271067
BRPF3_P1P2	BRPF3	-0.74277	0.10827	-0.2608	-0.91307	-0.0842222	0.0163501	-0.0341092	-0.0883822	-0.0353804
PAXIP1_P1P2	PAXIP1	-0.06626	0.03786	0.01773	-0.03372	-0.00751318	0.00571732	0.00231885	-0.00326399	0.00159073
NFIL3_P1P2	NFIL3	-0.284231	-0.209758	-0.272056	-0.229639	-0.0322288	-0.031676	-0.0355813	-0.0222283	-0.0298286
SOX6_ENST00000352083.6,ENST00000396356.3	SOX6	-0.202797	0.0022665	-0.1427	-0.0921052	-0.022995	0.000342269	-0.0186633	-0.00891549	-0.00907883
INHBA_P1P2	INHBA	-0.075876	-0.56474	-0.42286	0.286426	-0.00860353	-0.0852826	-0.0553045	0.0277251	-0.0376207
PSMA5_P1P2	PSMA5	1.89857	1.83896	1.23425	1.77485	0.215278	0.277705	0.161424	0.1718	0.203643
SIN3B_P1P2	SIN3B	0.192241	0.323546	0.06797	-0.260378	0.0217981	0.0488594	0.00888958	-0.0252038	0.0108484
EGR1_P2	EGR1	0.158026	0.090231	-0.121501	0.117926	0.0179185	0.013626	-0.0158907	0.0114149	0.00305004
CSTF3_P1P2	CSTF3	0.03637	0.58595	0.219522	0.3718	0.00412397	0.0884856	0.0287106	0.035989	0.0510617
ZMIZ1_P1P2	ZMIZ1	-0.01128	-0.450205	-0.1343	0.08561	-0.00127903	-0.0679864	-0.0175647	0.00828677	-0.0257548
NR5A2_P1	NR5A2	-0.0988	0.43678	0.065	0.010665	-0.0112029	0.0659591	0.00850114	0.00103234	0.0251642
ZNF658_ENST00000377626.3,ENST00000602553.1	ZNF658	0.01275	-0.219827	0.04685	-0.205893	0.00144571	-0.0331966	0.00612736	-0.0199298	-0.0156663
RRP8_P1P2	RRP8	-0.115803	0.075	0.240801	-0.274974	-0.0131308	0.0113259	0.0314936	-0.0266166	0.00540097
UBB_P1P2	UBB	-0.31006	-0.047619	-0.11338	-0.134999	-0.0351575	-0.00719105	-0.0148286	-0.0130675	-0.0116957
SETD3_P1P2	SETD3	-0.35914	0.28028	0.028173	-0.426726	-0.0407226	0.0423257	0.00368466	-0.0413057	0.00156822
PTCH1_P1P2	PTCH1	0.14847	0.313529	0.00823	0.114601	0.0168349	0.0473467	0.00107638	0.011093	0.0198387
ZZZ3_P1P2	ZZZ3	0.144007	0.279506	0.174553	0.120763	0.0163289	0.0422088	0.0228292	0.0116895	0.0255758
POLR3GL_P1P2	POLR3GL	0.033098	0.188314	0.0018	0.0869	0.00375296	0.0284377	0.000235416	0.00841164	0.0123616
ZSCAN5D_ENST00000600684.1	ZSCAN5D	-0.192614	-0.006352	0.273423	-0.031507	-0.0218404	-0.00095923	0.0357601	-0.00304978	0.0105837
PYGO2_P1P2	PYGO2	-0.101773	-0.110665	-0.163808	-0.141306	-0.01154	-0.0167118	-0.0214239	-0.013678	-0.0172712
SF3A2_P2	SF3A2	0.220641	-0.10048	-0.045109	0.07509	0.0250183	-0.0151737	-0.00589966	0.00726847	-0.00460163
ANP32E_P1P2	ANP32E	0.259239	0.22292	0.259347	-0.04717	0.0293949	0.0336636	0.0339192	-0.0045659	0.0210056
SPIB_P1P2	SPIB	-0.11028	0.10875	0.02172	0.13438	-0.0125046	0.0164226	0.00284069	0.0130076	0.0107569
CDCA8_P1P2	CDCA8	-0.26532	-0.00334	0.64427	-0.6646	-0.0300845	-0.000504381	0.084262	-0.0643311	0.00647549
HELZ2_P2	HELZ2	0.01397	0.136162	-0.172828	0.142944	0.00158405	0.0205621	-0.0226036	0.0138365	0.00393168
TCF25_P1P2	TCF25	0.18375	0.30454	-0.011464	0.06236	0.0208353	0.0459893	-0.00149934	0.00603625	0.0168421
SBF2_P1P2	SBF2	0.204727	-0.113222	-0.001381	0.0345312	0.0232139	-0.0170979	-0.000180617	0.00334251	-0.00464534
TBC1D4_P1P2	TBC1D4	-0.163354	-0.058832	0.15615	0.08196	-0.0185226	-0.00888435	0.0204224	0.00793347	0.00649049
HMGB1_P2	HMGB1	-0.01291	0.17672	0.0179578	0.324485	-0.00146386	0.0266869	0.00234864	0.0314091	0.0201482
KANSL3_P1P2	KANSL3	-0.60674	-0.10857	-0.59695	-0.88427	-0.0687978	-0.0163954	-0.0780732	-0.0855945	-0.060021
GTF3A_P1P2	GTF3A	-0.0046369	-0.218021	-0.259441	-0.06088	-0.000525775	-0.0329238	-0.0339314	-0.00589299	-0.0242494
ZNF430_P1P2	ZNF430	0.11056	-0.278358	0.087369	-0.017362	0.0125363	-0.0420355	0.0114267	-0.00168059	-0.0107631
ZNF574_P2	ZNF574	-0.2214	-0.0407302	-0.059118	0.086594	-0.0251044	-0.00615076	-0.00773185	0.00838202	-0.00183353
ZNF329_P2	ZNF329	0.08773	0.23905	-0.073537	0.300585	0.00994764	0.0360995	-0.00961767	0.0290957	0.0185258
XCL1_P1P2	XCL1	-0.04944	0.009432	-0.07511	0.02962	-0.00560597	0.00142435	-0.00982339	0.00286712	-0.00184398
HMX1_P1P2	HMX1	0.018875	0.265095	0.146507	0.21267	0.00214022	0.0400326	0.0191612	0.0205858	0.0265932
TDRD10_P1P2	TDRD10	0.138332	0.158605	0.188631	0.047455	0.0156854	0.0239513	0.0246704	0.00459349	0.0177384
TRPS1_P1P2	TRPS1	-0.16562	0.135669	0.316045	-0.005315	-0.0187795	0.0204877	0.0413346	-0.000514475	0.0204359
PARP14_P1P2	PARP14	-0.0831347	-0.11024	0.168507	-0.0176279	-0.00942659	-0.0166476	0.0220385	-0.00170632	0.00122819
HIC1_P1P2	HIC1	0.027501	0.22302	-0.44106	-0.110196	0.00311832	0.0336787	-0.0576848	-0.0106666	-0.0115576
ZFP57_P1P2	ZFP57	-0.2109	-0.0427169	0.332382	0.0326857	-0.0239138	-0.00645077	0.0434712	0.00316387	0.0133948
NCAPH_P1P2	NCAPH	0.0673212	0.89436	0.54643	-0.09245	0.0076335	0.135059	0.0714658	-0.00894886	0.0658587
ANLN_P1P2	ANLN	0.40929	0.06968	0.40154	0.10884	0.0464091	0.0105225	0.0525161	0.0105354	0.0245247
MAPK8IP3_P1P2	MAPK8IP3	0.071939	-0.188804	0.13646	-0.00346	0.00815711	-0.0285117	0.0178472	-0.000334917	-0.00366649
ZNF25_P1P2	ZNF25	-0.179451	0.34086	-0.000442	0.02952	-0.0203478	0.051474	-5.78078e-05	0.00285744	0.0180912
NODAL_P1P2	NODAL	-0.0425734	0.100809	0.159348	-0.116585	-0.00482737	0.0152234	0.0208406	-0.0112851	0.00825965
ZNF736_P2	ZNF736	0.206858	-0.15976	0.00339	-0.06408	0.0234555	-0.0241257	0.000443367	-0.00620274	-0.00996169
ZNF784_P1P2	ZNF784	-0.06282	0.05769	-0.08993	-0.162539	-0.00712312	0.00871189	-0.0117617	-0.0157333	-0.006261
CSNK2B_P1P2	CSNK2B	-0.790151	-1.04074	-0.739575	-0.584705	-0.0895947	-0.157164	-0.0967266	-0.0565976	-0.103496
TBX2_P1P2	TBX2	-0.382745	0.169078	-0.05481	0.122239	-0.0433992	0.0255328	-0.00716842	0.0118323	0.0100656
HNRNPL_P1	HNRNPL	1.32111	0.99854	0.552749	1.05911	0.1498	0.150792	0.0722923	0.102518	0.108534
ZNF490_P1P2	ZNF490	-0.356431	-0.0078	0.212259	0.039271	-0.0404155	-0.0011779	0.0277607	0.00380131	0.010128
CCNC_P1P2	CCNC	0.092145	-0.79534	-1.30588	-2.3188	0.0104483	-0.120106	-0.170792	-0.224452	-0.171783
CD40_P1P2	CD40	-0.34317	-0.31901	-0.347279	0.148095	-0.0389118	-0.0481744	-0.0454195	0.0143351	-0.0264196
SOX12_P1P2	SOX12	0.281002	0.192036	0.141642	0.44521	0.0318626	0.0289998	0.0185249	0.0430949	0.0302065
ZNF227_P1P2	ZNF227	-0.09299	-0.037466	0.0108501	-0.09394	-0.0105441	-0.00565782	0.00141905	-0.00909309	-0.00444395
ZNF208_P1P2	ZNF208	-0.07834	0.321602	-0.17586	0.10629	-0.00888292	0.0485659	-0.0230002	0.0102885	0.0119514
HMX3_P1P2	HMX3	-0.77235	-0.66854	-0.78189	-0.8278	-0.0875762	-0.100958	-0.102261	-0.0801284	-0.094449
PRDM16_P1P2	PRDM16	0.249293	-0.05546	0.10651	-0.11074	0.0282672	-0.00837514	0.0139301	-0.0107193	-0.00172144
ANKRD2_P1P2	ANKRD2	-0.224033	0.24119	0.242539	-0.0774701	-0.0254029	0.0364226	0.0317209	-0.00749886	0.0202149
NHP2L1_P1P2	NHP2L1	-0.199734	-0.132148	-0.070078	0.084109	-0.0226477	-0.019956	-0.00916527	0.00814148	-0.00699325
POU2AF1_P1P2	POU2AF1	-0.45803	0.128012	0.04799	0.15929	-0.0519357	0.0193314	0.00627646	0.0154188	0.0136755
PPARG_P2	PPARG	0.31671	-0.125874	-0.03357	-0.257294	0.0359115	-0.0190085	-0.00439051	-0.0249052	-0.0161014
TCF12_P1	TCF12	0.32618	0.259859	0.232341	0.203539	0.0369853	0.0392419	0.0303872	0.0197019	0.029777
CSMD1_P1P2	CSMD1	0.014234	0.113047	0.0992447	0.146349	0.00161398	0.0170715	0.0129799	0.0141661	0.0147392
PCID2_P1	PCID2	-1.50139	-0.94866	-0.58744	-1.64446	-0.170242	-0.143259	-0.0768294	-0.159178	-0.126422
HAUS7_P2	HAUS7	0.34419	-0.098566	0.221965	0.024382	0.0390275	-0.0148847	0.0290301	0.0023601	0.00550184
TCEAL4_P1	TCEAL4	-0.35392	0.212628	-0.310125	-0.03821	-0.0401307	0.0321094	-0.0405602	-0.00369861	-0.00404981
TFAP2E_P1P2	TFAP2E	0.018208	-0.214032	0.072271	0.0319004	0.00206459	-0.0323214	0.00945209	0.00308786	-0.00659383
SETD6_P1P2	SETD6	-0.187779	-0.209461	-0.166232	-0.122573	-0.0212922	-0.0316312	-0.0217409	-0.0118647	-0.0217456
SUGP1_P1P2	SUGP1	0.330787	0.70197	0.19412	-0.00525	0.0375077	0.106006	0.0253883	-0.000508183	0.0436287
TBX22_P1P2	TBX22	-0.17076	0.185495	-0.167643	-0.00972	-0.0193624	0.028012	-0.0219255	-0.000940865	0.00171522
ZIC3_P1P2	ZIC3	0.251991	0.07263	-0.0749102	0.142666	0.0285731	0.010968	-0.00979726	0.0138096	0.00499345
ERG_P1	ERG	-0.104385	-0.250553	-0.127105	0.2178	-0.0118361	-0.0378366	-0.0166237	0.0210823	-0.011126
ZNF385A_P2	ZNF385A	-0.179598	0.07179	0.271011	0.069866	-0.0203645	0.0108412	0.0354447	0.0067628	0.0176829
TBX5_P2	TBX5	0.00762	0.00044	-0.16229	0.16375	0.000864027	6.64454e-05	-0.0212254	0.0158505	-0.00176949
NKX2-3_P1P2	NKX2-3	0.320465	0.114139	-0.124099	0.040452	0.0363373	0.0172364	-0.0162305	0.00391562	0.0016405
POU3F1_P1P2	POU3F1	0.0098	-0.255772	-0.12426	-0.174266	0.00111122	-0.0386247	-0.0162516	-0.0168684	-0.0239149
NACC1_P1P2	NACC1	-0.23453	-0.37497	-0.257857	-0.31142	-0.0265932	-0.056625	-0.0337243	-0.0301445	-0.0401646
CTNNBIP1_P1P2	CTNNBIP1	-0.07137	-0.318358	0.099015	-0.197094	-0.0080926	-0.0480759	0.0129499	-0.0190781	-0.0180681
ZNF18_P1P2	ZNF18	-0.104838	0.10075	-0.04501	-0.137977	-0.0118875	0.0152145	-0.00588671	-0.0133557	-0.00134265
CREB3_P1P2	CREB3	-0.193926	0.005675	0.071906	0.059152	-0.0219891	0.000856994	0.00940435	0.00572572	0.00532902
ING2_P1P2	ING2	-0.237069	-0.359059	-0.236272	0.051223	-0.0268811	-0.0542223	-0.0309013	0.00495822	-0.0267218
FOXP1_ENST00000318789.4	FOXP1	-0.071194	-0.1048	0.070915	0.06615	-0.00807264	-0.0158261	0.00927474	0.00640311	-4.94092e-05
ZSCAN2_P1P2	ZSCAN2	-0.120549	-0.01907	-0.010366	0.111349	-0.013669	-0.0028798	-0.00135574	0.0107782	0.0021809
HNRNPH2_P1P2	HNRNPH2	0.12648	-0.169081	-0.134286	0.0503999	0.0143415	-0.0255333	-0.0175628	0.00487855	-0.0127392
RPLP0_P1P2	RPLP0	-0.65536	-0.35569	-0.48653	-1.18511	-0.0743108	-0.0537135	-0.0636317	-0.114715	-0.0773534
EDNRB_P1P2	EDNRB	0.248177	-0.14329	0.05524	0.051801	0.0281406	-0.0216385	0.00722466	0.00501417	-0.00313324
THAP7_P1P2	THAP7	-0.245499	-0.284891	-0.25439	-0.156683	-0.027837	-0.043022	-0.0332708	-0.0151664	-0.0304864
ZMYM3_P1	ZMYM3	-0.38442	-0.25446	-0.360042	-0.86098	-0.0435891	-0.0384266	-0.0470887	-0.0833401	-0.0562851
WBP2_P1P2	WBP2	0.0720101	0.085081	0.151162	0.03452	0.00816518	0.0128483	0.01977	0.00334143	0.0119866
SP5_P1P2	SP5	-0.45565	0.606798	0.48812	-0.57172	-0.0516658	0.0916339	0.0638396	-0.0553407	0.0333776
ZNF174_P1P2	ZNF174	-0.19461	-0.197401	0.110622	0.109055	-0.0220667	-0.02981	0.0144679	0.0105562	-0.0015953
ZSCAN5A_ENST00000391713.1,ENST00000592355.1	ZSCAN5A	-0.206878	-0.219766	-0.22576	-0.180992	-0.0234578	-0.0331873	-0.0295264	-0.0175194	-0.0267444
PRKD2_P1	PRKD2	-0.15701	0.403573	0.096752	-0.184572	-0.0178033	0.0609444	0.0126539	-0.017866	0.0185775
ZC3H8_P1P2	ZC3H8	-0.56181	-0.8452	-0.81696	-0.47842	-0.0637032	-0.127636	-0.106848	-0.0463095	-0.0935975
HRAS_P1	HRAS	0.085723	0.07798	-0.011318	0.097277	0.00972007	0.0117759	-0.00148024	0.0094161	0.0065706
ARHGEF2_P1P2	ARHGEF2	-0.26803	-0.190919	0.079191	-0.151158	-0.0303917	-0.0288311	0.0103571	-0.0146316	-0.0110352
STAG3_P1P2	STAG3	0.229273	-0.072458	0.348878	0.21921	0.0259971	-0.010942	0.0456287	0.0212188	0.0186352
SOX8_P1P2	SOX8	0.10401	0.194185	-0.040095	-0.0436278	0.0117936	0.0293243	-0.0052439	-0.00422303	0.00661913
SSU72_P1P2	SSU72	-0.146052	-0.144183	0.150289	-0.0659502	-0.0165607	-0.0217734	0.0196558	-0.00638377	-0.00283378
CNOT7_P1P2	CNOT7	0.172072	0.076641	0.19824	0.130485	0.0195111	0.0115737	0.0259272	0.0126305	0.0167105
NCAPG2_P1P2	NCAPG2	-0.029164	0.046815	-0.18998	-0.0548016	-0.00330689	0.00706964	-0.0248469	-0.00530462	-0.00769395
AKAP1_P1P2	AKAP1	-0.080658	-0.04398	0.061256	-0.273431	-0.00914576	-0.00664152	0.00801147	-0.0264672	-0.00836576
WNT11_P1	WNT11	-0.015745	-0.05791	-0.09124	0.139841	-0.00178531	-0.00874512	-0.011933	0.0135362	-0.00238065
SRSF4_P1P2	SRSF4	-0.377485	-0.26413	-0.0177808	-0.35004	-0.0428028	-0.0398869	-0.00232549	-0.0338827	-0.025365
EZH1_P1P2	EZH1	-0.186919	0.0145448	0.0350546	-0.013807	-0.0211946	0.00219644	0.00458468	-0.00133647	0.00181488
NOC2L_P1P2	NOC2L	-0.06238	-0.545159	-0.78372	-0.87713	-0.00707323	-0.0823257	-0.1025	-0.0849034	-0.0899097
SCAP_P1P2	SCAP	0.10465	-0.50118	-0.3352	0.00495	0.0118662	-0.0756843	-0.0438397	0.000479144	-0.0396816
NPM1_P1P2	NPM1	0.22104	-0.22215	-0.03895	0.120242	0.0250636	-0.0335474	-0.00509414	0.011639	-0.00900082
ZNF3_P1P2	ZNF3	-0.267354	-0.03276	0.169055	-0.102896	-0.0303151	-0.00494716	0.0221102	-0.00996004	0.00240099
PDS5A_P1P2	PDS5A	-0.03507	-0.54514	0.074601	-0.078047	-0.00397656	-0.0823228	0.00975682	-0.0075547	-0.0267069
ZNF565_P1P2	ZNF565	0.20692	0.011356	-0.144708	-0.213984	0.0234625	0.00171489	-0.0189259	-0.020713	-0.0126413
GREM1_P1P2	GREM1	-0.0795271	-0.068173	0.0616978	0.215591	-0.00901752	-0.010295	0.00806926	0.0208685	0.00621427
SIRT3_P1P2	SIRT3	-0.02643	0.03902	0.0452832	0.088379	-0.00299688	0.0058925	0.00592244	0.0085548	0.00678991
ARRB2_P1P2	ARRB2	0.40045	0.56664	0.35918	0.04263	0.0454067	0.0855696	0.046976	0.00412645	0.0455573
NF2_P1P2	NF2	-0.00365	0.198536	0.201191	0.0752224	-0.000413871	0.0299814	0.0263131	0.00728129	0.0211919
CMKLR1_P1	CMKLR1	-0.260639	-0.03088	0.156816	0.06916	-0.0295537	-0.00466326	0.0205095	0.00669447	0.00751356
LHX2_P1P2	LHX2	-0.54934	0.150369	0.0203087	-0.054193	-0.0622893	0.0227076	0.00265611	-0.00524571	0.00670601
ZNF23_P1	ZNF23	-0.14467	-0.261884	-0.0610168	0.083194	-0.016404	-0.0395477	-0.00798019	0.00805291	-0.0131583
NKX2-8_P1P2	NKX2-8	-0.07766	-0.05907	-0.04013	0.209242	-0.00880581	-0.00892029	-0.00524847	0.020254	0.0020284
CDK12_P1P2	CDK12	-2.5329	-2.3599	-1.05529	-2.1832	-0.287204	-0.356374	-0.138018	-0.211327	-0.235239
SNRPB2_P1P2	SNRPB2	-0.80457	-0.684243	-0.73792	-0.541927	-0.0912296	-0.103329	-0.0965102	-0.0524568	-0.0840987
ADIRF_P1P2	ADIRF	0.08885	0.06783	-0.0432	0.320479	0.0100746	0.0102432	-0.00564999	0.0310213	0.0118715
H3F3A_P1P2	H3F3A	-0.172687	0.0113	0.03798	0.09994	-0.0195809	0.00170644	0.00496728	0.00967387	0.0054492
GTF2H1_P1P2	GTF2H1	-0.53674	-0.272383	-0.387473	-0.93629	-0.0608606	-0.0411332	-0.0506763	-0.0906299	-0.0608131
HNRNPA1_P1P2	HNRNPA1	0.87543	0.43368	0.94972	0.39139	0.0992644	0.065491	0.124211	0.0378853	0.0758624
WNT1_P1	WNT1	0.002208	-0.11283	0.23991	0.022974	0.000250364	-0.0170387	0.0313771	0.00222381	0.00552072
ASCL1_P1P2	ASCL1	-0.08252	0.1032	0.005881	0.001939	-0.00935689	0.0155845	0.000769157	0.000187689	0.00551377
AEBP2_P1P2	AEBP2	0.00849	0.46365	-0.004519	0.143992	0.000962675	0.0700168	-0.000591025	0.0139379	0.0277879
CUX2_P1P2	CUX2	0.240655	0.516908	-0.15479	-0.0148486	0.0272877	0.0780594	-0.0202445	-0.0014373	0.0187925
HDAC1_P1P2	HDAC1	-0.34078	-0.72585	-0.239144	-0.32069	-0.0386408	-0.109612	-0.0312769	-0.0310418	-0.0573103
POLR1E_P1P2	POLR1E	-0.171524	-0.222399	-0.64771	-0.459075	-0.019449	-0.033585	-0.0847119	-0.044437	-0.0542446
RAMP3_P1P2	RAMP3	-0.197562	-0.174141	0.21677	0.0901341	-0.0224014	-0.0262974	0.0283506	0.00872469	0.00359264
MBTPS2_P1P2	MBTPS2	-0.350943	-0.49833	-0.190877	-0.076575	-0.0397932	-0.0752539	-0.0249642	-0.00741221	-0.0358768
BCL2L12_P1P2	BCL2L12	-0.259242	0.00592	0.03041	0.006789	-0.0293953	0.000893992	0.00397723	0.000657153	0.00184279
SMC3_P1P2	SMC3	1.56235	-2.5795	-0.79041	-2.12254	0.177154	-0.389536	-0.103375	-0.205455	-0.232789
BACH2_P1P2	BACH2	0.25165	0.176881	0.41037	0.193274	0.0285344	0.0267113	0.053671	0.0187083	0.0330302
NKX1-2_P1P2	NKX1-2	-0.070575	0.087131	0.093227	-0.02228	-0.00800245	0.0131578	0.0121929	-0.00215663	0.00773136
ZNF256_P1P2	ZNF256	0.00669	-0.18642	-0.181664	0.01252	0.000758574	-0.0281517	-0.0237592	0.0012119	-0.0168997
ZNF445_P1P2	ZNF445	-0.188656	0.255996	0.51265	0.154348	-0.0213916	0.0386585	0.0670478	0.0149404	0.0402156
ZNF79_P1P2	ZNF79	0.14582	0.110823	0.181604	0.402488	0.0165344	0.0167356	0.0237514	0.0389595	0.0264822
KLF4_P2	KLF4	0.04774	0.17003	-0.010529	0.001704	0.00541321	0.0256766	-0.00137705	0.000164942	0.00815483
TADA2A_P1P2	TADA2A	-0.003819	0.42378	-0.089754	0.176111	-0.000433034	0.063996	-0.0117386	0.017047	0.0231014
HOXD11_P1P2	HOXD11	-0.150294	0.103883	-0.019262	-0.153885	-0.0170417	0.0156876	-0.00251921	-0.0148956	-0.000575745
IL6_P1P2	IL6	0.19694	0.00171	0.159478	-0.03196	0.0223309	0.000258231	0.0208576	-0.00309363	0.00600741
NONO_P1P2	NONO	0.78249	1.36167	0.077314	0.039489	0.088726	0.205629	0.0101116	0.00382241	0.0731876
ZFP36L1_P2	ZFP36L1	-0.012804	0.058485	-0.038353	0.044445	-0.00145184	0.00883195	-0.00501606	0.00430213	0.00270601
DDX3X_P1P2	DDX3X	-0.69714	-0.44355	-0.33206	-0.87166	-0.0790482	-0.0669815	-0.0434291	-0.0843739	-0.0649281
DDX20_P1P2	DDX20	-0.655373	-0.62037	-0.37918	-0.46334	-0.0743123	-0.0936834	-0.0495917	-0.0448498	-0.0627083
ZNF771_P1P2	ZNF771	-0.061634	0.204805	-0.49492	0.05396	-0.00698864	0.0309281	-0.064729	0.00522315	-0.00952593
ZNF136_P1P2	ZNF136	-0.06044	-0.391152	0.093202	-0.26382	-0.00685325	-0.0590687	0.0121896	-0.0255369	-0.0241387
ZNF618_P1P2	ZNF618	0.208466	-0.02172	0.54061	0.337517	0.0236378	-0.00327999	0.0707046	0.0326706	0.0333651
HNRNPF_P2	HNRNPF	-0.296179	-0.086651	-0.083126	-0.20093	-0.0335835	-0.0130854	-0.0108718	-0.0194494	-0.0144688
ZNF891_P1P2	ZNF891	0.089379	-0.244113	0.07589	0.299855	0.0101346	-0.036864	0.00992541	0.029025	0.000695456
ZNF23_P2	ZNF23	0.2224	-0.116404	0.122813	-0.05166	0.0252178	-0.0175784	0.0160623	-0.00500052	-0.00217219
SMYD1_P1P2	SMYD1	0.145806	0.177253	0.04441	0.167557	0.0165328	0.0267674	0.00580824	0.016219	0.0162649
SF3B4_P1P2	SF3B4	-4.281	-0.34274	-1.32426	-3.3987	-0.48542	-0.0517579	-0.173196	-0.328983	-0.184646
MAFA_P1P2	MAFA	-0.128619	-0.039304	0.13795	-0.153605	-0.014584	-0.00593538	0.018042	-0.0148685	-0.000920607
DPF1_P2	DPF1	0.00836	0.038276	-0.22738	-0.226375	0.000947935	0.00578014	-0.0297383	-0.0219124	-0.0152902
THOC5_P1P2	THOC5	-1.54193	-1.01038	-1.14324	-2.11645	-0.174838	-0.15258	-0.149521	-0.204866	-0.168989
TCF24_P1P2	TCF24	-0.173018	0.001116	-0.0601044	0.030114	-0.0196184	0.00016853	-0.00786086	0.00291494	-0.00159246
LIN9_P1P2	LIN9	-0.09759	-0.00585	-0.290331	-0.42848	-0.0110657	-0.000883421	-0.0379715	-0.0414755	-0.0267768
TRDMT1_P1P2	TRDMT1	0.098391	0.08012	0.6048	0.08068	0.0111565	0.0120991	0.0790998	0.00780957	0.0330028
IGHMBP2_P1P2	IGHMBP2	0.286768	-0.0232369	0.03151	0.04105	0.0325164	-0.00350906	0.00412109	0.00397351	0.00152851
NR0B1_P1P2	NR0B1	0.234258	-0.197168	-0.126697	0.01837	0.0265624	-0.0297748	-0.0165703	0.00177816	-0.0148556
CDK11A_P1P2	CDK11A	-0.15327	-0.135514	-0.144186	-0.03639	-0.0173792	-0.0204643	-0.0188576	-0.00352244	-0.0142814
FKBP3_P1P2	FKBP3	-0.071669	0.242677	-0.0405957	-0.057108	-0.0081265	0.0366473	-0.00530938	-0.00552787	0.00860334
CHUK_P1P2	CHUK	-0.44309	-0.21783	-0.251275	-0.101541	-0.0502417	-0.032895	-0.0328634	-0.00982884	-0.0251958
TCEAL1_P1P2	TCEAL1	-0.251614	0.029414	-0.112878	-0.026058	-0.0285303	0.00444187	-0.0147629	-0.00252233	-0.00428114
PHF17_P1P2	PHF17	-0.09049	0.209832	-0.108334	0.02094	-0.0102606	0.0316872	-0.0141686	0.00202692	0.00651516
IMPDH1_P1	IMPDH1	-0.255911	-0.061612	-0.271687	-0.020003	-0.0290176	-0.00930416	-0.0355331	-0.00193623	-0.0155912
ARPC2_P1	ARPC2	0.0239391	-0.178224	0.002642	0.139724	0.00271444	-0.026914	0.000345539	0.0135248	-0.00434788
BEND5_P1P2	BEND5	-0.08855	0.38625	-0.096461	-0.107966	-0.0100406	0.0583285	-0.0126158	-0.0104508	0.011754
ZNF521_P1P2	ZNF521	-0.279753	-0.028691	0.200125	0.34381	-0.031721	-0.00433269	0.0261737	0.0332797	0.0183736
DMRT3_P1P2	DMRT3	0.25509	0.180723	0.223778	0.229239	0.0289245	0.0272914	0.0292672	0.0221896	0.0262494
HIRA_P2	HIRA	-0.210034	-0.05056	-0.164868	0.34767	-0.0238156	-0.00763518	-0.0215626	0.0336533	0.00148519
HOXD8_P1P2	HOXD8	0.1208	0.059409	-0.0783	-0.064793	0.0136974	0.00897148	-0.0102406	-0.00627175	-0.00251362
TDRD6_P1P2	TDRD6	-0.172796	-0.50512	-0.4897	-0.76975	-0.0195932	-0.0762793	-0.0640463	-0.0745093	-0.0716116
DDB1_P2	DDB1	0.359969	0.15928	-0.061481	-0.136107	0.0408166	0.0240532	-0.0080409	-0.0131747	0.000945867
L3MBTL1_P2	L3MBTL1	0.105901	0.121371	-0.275858	-0.220945	0.012008	0.0183285	-0.0360786	-0.0213868	-0.0130456
TLK2_P1P2	TLK2	-0.153702	-0.136189	-0.291804	-0.263783	-0.0174282	-0.0205662	-0.0381641	-0.0255333	-0.0280879
SETDB1_P1P2	SETDB1	0.77719	0.56146	1.85368	0.86937	0.088125	0.0847873	0.242437	0.0841522	0.137125
SYK_P1	SYK	-0.248639	0.203736	-0.22879	-0.11549	-0.028193	0.0307666	-0.0299226	-0.0111791	-0.00344503
TRIM13_P1P2	TRIM13	-0.04739	-0.20472	0.036525	-0.243256	-0.00537352	-0.0309152	0.00477699	-0.0235464	-0.0165615
PRPF4_P1P2	PRPF4	-1.92744	0.0396	-0.65726	-2.792	-0.218551	0.00598008	-0.0859609	-0.270257	-0.116746
OLIG3_P1P2	OLIG3	-0.1843	0.12827	0.089379	-0.28647	-0.0208977	0.0193703	0.0116896	-0.0277294	0.00111018
TAF1C_P1P2	TAF1C	0.31659	0.11401	-0.3726	0.36842	0.0358979	0.0172169	-0.0487311	0.0356619	0.00138254
CHCHD3_P1P2	CHCHD3	-0.211676	-0.054569	0.076433	0.0271284	-0.0240018	-0.00824058	0.00999642	0.00262594	0.00146059
IFNL1_P1P2	IFNL1	-0.0886044	-0.235349	-0.090946	0.03368	-0.0100468	-0.0355405	-0.0118945	0.00326012	-0.014725
ZNF345_P1P2	ZNF345	0.0555002	-0.158006	0.0558782	0.014999	0.00629313	-0.0238608	0.00730813	0.00145186	-0.00503362
NLRP12_P1P2	NLRP12	0.36457	0.221667	0.25006	-0.09094	0.0413383	0.0334744	0.0327045	-0.0088027	0.0191254
TNNI2_P1	TNNI2	0.09977	0.342293	0.329745	-0.11353	0.0113129	0.0516904	0.0431263	-0.0109893	0.0279425
OTP_P1P2	OTP	0.204202	0.044228	0.085948	-0.009044	0.0231543	0.00667897	0.0112409	-0.00087543	0.00568147
TP53BP1_P1	TP53BP1	0.355467	0.510848	0.103974	0.0433087	0.0403062	0.0771443	0.0135985	0.00419214	0.031645
RLIM_P1P2	RLIM	-0.134733	-0.1875	-0.41154	0.087194	-0.0152773	-0.0283148	-0.053824	0.0084401	-0.0245662
TCF19_P2	TCF19	-0.065758	0.16524	-0.05064	-0.151287	-0.00745625	0.0249533	-0.00662304	-0.0146441	0.00122871
RFC4_P1P2	RFC4	0.789583	3.59958	1.34278	0.16357	0.0895303	0.543581	0.175618	0.0158331	0.24501
SMC1A_P1P2	SMC1A	1.93205	-3.37868	-1.84761	-3.0783	0.219074	-0.510222	-0.241643	-0.29797	-0.349945
PRDM14_P1P2	PRDM14	0.173049	0.31817	-0.024124	0.093096	0.0196219	0.0480476	-0.0031551	0.00901139	0.0179679
RBBP6_P1P2	RBBP6	-1.13062	-0.389079	-0.487062	-0.524466	-0.1282	-0.0587557	-0.0637013	-0.0507666	-0.0577412
ZSCAN31_P2	ZSCAN31	-0.379462	0.0815194	-0.161412	-0.094039	-0.0430269	0.0123104	-0.0211106	-0.00910267	-0.0059676
RBAK_P1	RBAK	0.118632	-0.17222	0.03711	0.0929796	0.0134516	-0.0260073	0.0048535	0.00900013	-0.00405123
TDRD3_P1P2	TDRD3	-0.19244	0.113009	0.15417	0.09311	-0.0218206	0.0170657	0.0201634	0.00901275	0.015414
NOTO_P1P2	NOTO	0.023799	-0.104961	0.031376	0.155064	0.00269855	-0.0158504	0.00410357	0.0150097	0.00108762
SETD1A_P1P2	SETD1A	0.71552	0.59605	0.49278	0.49591	0.0811323	0.0900108	0.0644491	0.0480025	0.0674875
BRD9_P1P2	BRD9	-0.35709	-0.46835	0.12052	-0.312419	-0.0404902	-0.0707266	0.0157624	-0.0302412	-0.0284018
ZNF331_P2	ZNF331	-0.234543	-0.1279	-0.0384	-0.018447	-0.0265947	-0.0193145	-0.00502221	-0.00178561	-0.00870743
RNF44_P1P2	RNF44	0.11861	0.00491	-0.14575	0.339345	0.0134491	0.00074147	-0.0190622	0.0328475	0.00484227
ZNF768_P1	ZNF768	0.42992	0.021017	0.00878	0.07748	0.0487483	0.00317382	0.00114831	0.00749982	0.00394065
INTS1_P1P2	INTS1	-0.00611	0.41002	0.143313	0.02909	-0.000692809	0.061918	0.0187434	0.00281582	0.0278258
PROX2_ENST00000445876.1,ENST00000556489.2	PROX2	0.339225	-0.154449	0.02906	0.150578	0.0384645	-0.0233237	0.00380066	0.0145755	-0.00164918
CXXC1_P1P2	CXXC1	-1.01058	-0.027424	-0.31536	-0.9232	-0.114589	-0.00414136	-0.0412449	-0.0893628	-0.0449164
IRAK1_P2	IRAK1	-0.04827	0.03063	0.10088	-0.07347	-0.0054733	0.0046255	0.0131938	-0.00711166	0.0035692
TGIF2_P1P2	TGIF2	0.142359	0.063763	0.41297	0.186492	0.016142	0.00962899	0.054011	0.0180518	0.0272306
GFI1_P1	GFI1	-0.056633	0.108976	0.129465	-0.043952	-0.00642158	0.0164567	0.0169323	-0.00425441	0.00971153
MAP3K13_P1	MAP3K13	-0.030046	-0.0938	-0.054079	-0.216479	-0.0034069	-0.0141649	-0.00707282	-0.0209545	-0.0140641
PKN1_P1	PKN1	-0.05488	-0.19339	0.044438	0.031734	-0.00622281	-0.0292042	0.0058119	0.00307175	-0.00677353
ZNF688_P1P2	ZNF688	-0.12772	-0.18918	0.11934	-0.04995	-0.0144821	-0.0285685	0.0156081	-0.004835	-0.0059318
NOBOX_ENST00000483238.1	NOBOX	0.35075	0.328621	0.179876	0.39584	0.0397713	0.0496258	0.0235254	0.038316	0.0371557
WNT5A_P1P2	WNT5A	-0.07996	0.18298	0.09538	0.05032	-0.00906661	0.0276322	0.0124744	0.00487081	0.0149925
CPSF6_P1P2	CPSF6	-0.002663	0.53462	0.176356	-0.135146	-0.000301956	0.0807341	0.023065	-0.0130817	0.0302392
NFIX_P1	NFIX	0.106297	0.143029	-0.213512	-0.110827	0.0120529	0.0215991	-0.0279245	-0.0107277	-0.00568437
TEAD3_P1P2	TEAD3	0.362389	0.0422265	0.084405	-0.07063	0.041091	0.00637672	0.0110391	-0.00683676	0.00352634
CAPN3_ENST00000349748.3	CAPN3	-0.034065	0.200395	0.181561	0.070347	-0.00386261	0.0302621	0.0237458	0.00680936	0.0202724
IFNB1_P1P2	IFNB1	-0.09138	0.25611	0.135105	0.30652	-0.0103615	0.0386757	0.0176699	0.0296702	0.0286719
ZNF793_P1P2	ZNF793	-0.172367	-0.103323	0.378576	0.03453	-0.0195446	-0.015603	0.0495127	0.00334239	0.0124174
NUPR1L_P1P2	NUPR1L	0.234452	0.01382	0.143185	0.11694	0.0265844	0.00208699	0.0187267	0.0113194	0.010711
EID1_P1P2	EID1	0.054046	-0.22736	-0.18606	0.036438	0.00612824	-0.0343341	-0.0243342	0.00352708	-0.0183804
ZNF14_P1P2	ZNF14	0.036429	-0.22702	0.0782469	0.09952	0.00413066	-0.0342828	0.0102337	0.00963322	-0.0048053
CRCP_P1P2	CRCP	-0.22875	0.16978	-0.11245	0.04298	-0.0259378	0.0256389	-0.014707	0.00416033	0.00503074
MEF2D_P1P2	MEF2D	0.067565	-0.129864	-0.137999	0.259352	0.00766115	-0.019611	-0.0180484	0.0251044	-0.00418502
HIST1H4H_ENST00000289352.1,ENST00000377727.1	HIST1H4H	-0.2343	0.47024	0.067687	0.144096	-0.0265671	0.071012	0.00885256	0.013948	0.0312709
TFDP2_P2	TFDP2	-0.33336	0.068338	-0.157608	0.009015	-0.0377995	0.0103199	-0.020613	0.000872623	-0.00314018
PKM_P1	PKM	-0.754624	-0.176803	-0.83346	-0.79718	-0.0855663	-0.0266994	-0.109006	-0.0771645	-0.0709565
USP47_P1P2	USP47	-0.117735	-0.214733	-0.03448	-0.25741	-0.0133499	-0.0324273	-0.00450953	-0.0249165	-0.0206178
HMBOX1_P1P2	HMBOX1	-0.474254	-0.494639	-1.02622	-0.76168	-0.0537753	-0.0746965	-0.134216	-0.0737282	-0.0942136
TAF11_P1P2	TAF11	0.32968	0.123931	0.064781	0.300134	0.0373822	0.0187151	0.0084725	0.029052	0.0187465
CHD2_P1	CHD2	0.82336	1.29781	0.25474	0.340382	0.0933602	0.195985	0.0333166	0.0329479	0.0874166
HAUS7_P1	HAUS7	-0.12792	-0.0105739	0.010469	-0.3485	-0.0145048	-0.00159679	0.00136921	-0.0337337	-0.0113204
TREX2_P1P2	TREX2	-0.10878	0.11711	0.087745	-0.53224	-0.0123345	0.017685	0.0114759	-0.0515191	-0.00745273
ZNF382_P1P2	ZNF382	-0.13201	-0.26993	-0.00141	-0.0372	-0.0149685	-0.0407627	-0.000184409	-0.00360084	-0.0148493
RELA_P1P2	RELA	0.0062386	-0.307242	-0.0322188	0.00242	0.000707391	-0.0463973	-0.00421379	0.000234248	-0.0167923
GSC2_P1P2	GSC2	-0.103718	-0.221477	-0.03894	-0.126932	-0.0117605	-0.0334457	-0.00509284	-0.0122866	-0.0169417
GDF6_P2	GDF6	-0.117624	0.050094	0.035114	-0.087322	-0.0133373	0.00756481	0.00459245	-0.00845249	0.00123492
GCFC2_P1P2	GCFC2	-0.248559	-0.12396	-0.05683	0.0708357	-0.0281839	-0.0187194	-0.00743261	0.00685667	-0.0064318
PHB2_P1P2	PHB2	-3.2497	-3.4374	-2.6079	-4.2003	-0.368481	-0.519089	-0.341079	-0.406576	-0.422248
SIX2_P1P2	SIX2	-0.49574	-0.13704	-0.0457016	-0.139725	-0.0562116	-0.0206947	-0.00597717	-0.013525	-0.0133989
CEBPE_P1P2	CEBPE	-0.44357	-0.56416	-0.172711	0.00769	-0.0502961	-0.085195	-0.0225883	0.000744367	-0.0356797
ZNF169_P1P2	ZNF169	-0.254459	-0.10112	0.17672	0.169403	-0.0288529	-0.0152704	0.0231126	0.0163977	0.00807998
IRF2BPL_P1P2	IRF2BPL	0.067788	0.197523	0.265191	0.26154	0.00768643	0.0298284	0.0346835	0.0253162	0.0299427
UBE2N_P1P2	UBE2N	0.68306	0.75244	0.6024	0.62871	0.0774517	0.113628	0.0787859	0.0608571	0.0844236
PAPD5_P1P2	PAPD5	0.229462	-0.135856	-0.025178	-0.11156	0.0260185	-0.0205159	-0.00329295	-0.0107987	-0.0115358
MEIS1_P1P2	MEIS1	-0.044127	0.352372	-0.088079	0.066215	-0.00500353	0.0532125	-0.0115196	0.0064094	0.0160341
WDR18_P1P2	WDR18	-0.09192	-0.45913	-0.059099	-0.403689	-0.0104227	-0.0693342	-0.00772937	-0.0390758	-0.0387131
SOX7_P1P2	SOX7	-0.336659	-0.378726	-0.10298	-0.42727	-0.0381735	-0.0571922	-0.0134684	-0.0413584	-0.0373397
E2F6_P1P2	E2F6	0.096213	-0.129847	-0.0824463	-0.032729	0.0109095	-0.0196085	-0.0107829	-0.00316806	-0.0111865
TBK1_P1P2	TBK1	0.0687718	-0.02833	-0.0602148	0.104558	0.00779799	-0.00427818	-0.0078753	0.0101209	-0.000677532
SNRNP200_P1P2	SNRNP200	-0.7152	0.6204	-0.80328	-1.21986	-0.081096	0.093688	-0.105058	-0.118079	-0.0431497
ZNF584_P1P2	ZNF584	-0.263462	0.145582	-0.089078	-0.017147	-0.0298738	0.0219847	-0.0116502	-0.00165977	0.00289155
DDX11_P1P2	DDX11	0.279496	-0.116364	-0.108445	0.169652	0.0316919	-0.0175724	-0.0141832	0.0164218	-0.00511126
SKOR2_ENST00000400404.1,ENST00000425639.1	SKOR2	-0.04338	0.212892	-0.038282	-0.178462	-0.00491883	0.0321493	-0.00500678	-0.0172746	0.00328931
U2SURP_P1P2	U2SURP	-0.24486	-0.131331	-0.199639	-0.8898	-0.0277645	-0.0198326	-0.0261101	-0.0861298	-0.0440242
DNAJC2_P1P2	DNAJC2	-0.251138	0.077091	-0.44918	-0.51832	-0.0284764	0.0116417	-0.0587468	-0.0501717	-0.0324256
ZNF717_P1P2	ZNF717	-0.26229	-0.31198	-0.15665	0.08761	-0.0297409	-0.0471128	-0.0204877	0.00848037	-0.0197067
FZD7_P1P2	FZD7	-0.33882	0.2369	0.076298	-0.108933	-0.0384186	0.0357748	0.00997877	-0.0105444	0.0117364
ZNF260_P1P2	ZNF260	0.409157	0.151615	0.112908	0.322867	0.046394	0.0228957	0.0147669	0.0312525	0.0229717
CSTF2_P1P2	CSTF2	0.80459	1.23782	0.85189	0.72257	0.0912319	0.186926	0.111416	0.0699425	0.122761
L3MBTL4_P1P2	L3MBTL4	0.08214	-0.071247	0.093663	0.126206	0.0093138	-0.0107592	0.0122499	0.0122163	0.00456902
CHP2_P1P2	CHP2	-0.10517	-0.11443	-0.06902	0.244717	-0.0119252	-0.0172803	-0.0090269	0.0236878	-0.000873136
TFAM_P1P2	TFAM	-0.594338	-0.06754	-0.194947	-0.048263	-0.0673916	-0.0101994	-0.0254965	-0.0046717	-0.0134559
RBFOX2_P1	RBFOX2	-0.0862	-0.10715	-0.12666	-0.24245	-0.00977416	-0.016181	-0.0165655	-0.0234684	-0.0187383
NAP1L4_P1P2	NAP1L4	-0.152855	0.236328	0.0228249	0.220445	-0.0173321	0.0356884	0.00298519	0.0213384	0.020004
ZNF10_P1P2	ZNF10	0.025964	-0.048784	0.065278	-0.135046	0.00294404	-0.00736698	0.0085375	-0.013072	-0.00396717
ZNF627_P1P2	ZNF627	0.0521938	0.47435	0.183658	0.31698	0.00591822	0.0716326	0.02402	0.0306826	0.0421118
KIFC1_P1P2	KIFC1	0.38336	0.142849	-0.153842	-0.135041	0.0434689	0.0215719	-0.0201205	-0.0130715	-0.00387336
KIAA1429_P1P2	KIAA1429	0.029127	-0.281818	0.254533	-0.182725	0.00330269	-0.042558	0.0332895	-0.0176872	-0.0089852
EMX2_P1P2	EMX2	-0.155864	0.226913	0.061547	-0.04192	-0.0176733	0.0342666	0.00804953	-0.00405772	0.0127528
RPL4_P1P2	RPL4	-1.30718	-0.455041	-0.87865	-1.99595	-0.14822	-0.0687167	-0.114916	-0.193202	-0.125611
POU4F3_P1P2	POU4F3	-0.26649	0.0993291	-0.434705	0.18304	-0.0302171	0.0149999	-0.0568537	0.0177177	-0.00804536
ZNF554_P1P2	ZNF554	0.05899	-0.27964	-0.204803	-0.051588	0.00668884	-0.0422291	-0.0267855	-0.00499355	-0.0246694
ZNF592_P1P2	ZNF592	0.48172	0.727993	-0.14642	-0.14611	0.0546219	0.109936	-0.0191498	-0.014143	0.0255477
LASP1_P1P2	LASP1	0.239266	0.095057	-0.0229	0.022011	0.0271302	0.0143548	-0.00299502	0.00213059	0.00449678
TOP2A_P1P2	TOP2A	-0.03643	1.72753	1.01148	-0.57551	-0.00413077	0.260878	0.132288	-0.0557075	0.112486
ZNF143_P1P2	ZNF143	-0.05887	0.05194	-0.15941	0.14485	-0.00667523	0.00784357	-0.0208487	0.014021	0.000338624
HSPH1_P1P2	HSPH1	-1.35023	-0.52103	-0.70395	-0.8123	-0.153102	-0.0786819	-0.0920673	-0.078628	-0.0831258
TCERG1_P1P2	TCERG1	0.306392	0.46519	0.73582	-0.155455	0.0347416	0.0702494	0.0962355	-0.0150475	0.0504791
CDT1_P1P2	CDT1	0.335722	0.73942	0.39067	-0.62796	0.0380673	0.111661	0.0510945	-0.0607845	0.0339905
NR4A2_P2	NR4A2	0.36418	-0.11947	0.03826	0.14912	0.0412941	-0.0180414	0.0050039	0.0144343	0.000465604
ZIC5_P1P2	ZIC5	-0.39033	0.0061391	-0.042968	0.027004	-0.0442593	0.000927079	-0.00561965	0.0026139	-0.000692889
NOLC1_P1P2	NOLC1	0.06714	-0.428027	-0.128901	-0.510226	0.00761296	-0.0646373	-0.0168585	-0.0493882	-0.043628
ABT1_P1P2	ABT1	-0.17367	0.211186	0.033726	-0.0438813	-0.0196923	0.0318917	0.00441091	-0.00424757	0.010685
CRX_P1P2	CRX	0.358421	-0.44365	-0.081592	0.24747	0.0406411	-0.0669966	-0.0106712	0.0239543	-0.0179045
WRNIP1_P1P2	WRNIP1	-0.286309	0.158872	0.247427	0.14285	-0.0324644	0.0239916	0.0323602	0.0138274	0.0233931
ACTR3B_P1P2	ACTR3B	0.03719	-0.08557	0.15934	0.256695	0.00421695	-0.0129221	0.0208396	0.0248473	0.0109216
GTF2IRD2_ENST00000405086.2	GTF2IRD2	-0.07016	0.230922	0.37399	0.0401192	-0.00795539	0.034872	0.0489129	0.00388341	0.0292228
GTF2IRD2B_P1P2	GTF2IRD2B	0.458842	0.24087	0.52784	0.0491678	0.0520278	0.0363743	0.0690345	0.00475929	0.0367227
MTPAP_P1P2	MTPAP	-0.70327	-0.91989	-0.74125	-0.190158	-0.0797433	-0.138915	-0.0969457	-0.0184067	-0.0847557
DMRT1_P1P2	DMRT1	-0.40712	0.269734	0.145527	0.17049	-0.0461631	0.0407331	0.019033	0.0165029	0.025423
CNOT11_P1P2	CNOT11	0.86602	0.5192	0.422215	0.586051	0.0981974	0.0784055	0.0552201	0.0567279	0.0634512
ZNF292_P1P2	ZNF292	0.211515	0.237715	0.018403	0.008129	0.0239835	0.0358979	0.00240687	0.000786861	0.0130305
ZNF746_P1P2	ZNF746	-0.14075	0.33091	-0.04401	0.395971	-0.0159595	0.0499714	-0.00575593	0.0383287	0.0275147
COMMD7_P1P2	COMMD7	0.07721	0.0122821	-0.035125	0.008628	0.00875479	0.00185475	-0.00459389	0.000835163	-0.000634658
USP13_P1P2	USP13	-0.10023	0.30868	-0.116165	-0.05767	-0.011365	0.0466144	-0.0151928	-0.00558227	0.00861311
EP400_P1P2	EP400	1.63223	0.698148	1.73386	1.27552	0.185077	0.105429	0.226766	0.123466	0.151887
FLCN_P1P2	FLCN	-0.23743	-0.32795	-0.51401	-0.256579	-0.026922	-0.0495245	-0.0672257	-0.024836	-0.0471954
ID2_P2	ID2	-0.09451	-0.35785	-0.27538	-0.306216	-0.0107164	-0.0540397	-0.0360161	-0.0296407	-0.0398988
ZNF629_P1P2	ZNF629	-0.156934	0.180402	-0.183417	0.187938	-0.0177946	0.0272429	-0.0239885	0.0181918	0.00714873
ZNF579_P1P2	ZNF579	-0.288816	-0.39943	-0.17749	-0.13841	-0.0327486	-0.0603188	-0.0232133	-0.0133976	-0.0323099
GLI4_P1P2	GLI4	-0.07385	-0.25849	0.218893	0.09614	-0.0083738	-0.0390351	0.0286283	0.00930604	-0.000366931
TADA2B_P1P2	TADA2B	-0.15767	-0.59179	-0.32676	-0.14638	-0.0178781	-0.0893675	-0.0427359	-0.0141691	-0.0487575
OGT_P1P2	OGT	1.70631	0.50487	-0.09332	1.31446	0.193477	0.0762415	-0.012205	0.127236	0.0637573
BRD7_P1P2	BRD7	-0.246201	0.065376	-0.189971	-0.05162	-0.0279166	0.00987257	-0.0248457	-0.00499665	-0.00665659
TRIM32_P1P2	TRIM32	-0.207972	-0.162351	0.00192	-0.1414	-0.0235818	-0.024517	0.000251111	-0.0136871	-0.012651
LMNB2_P1P2	LMNB2	0.256562	0.194942	-0.039834	-0.194649	0.0290914	0.0294387	-0.00520976	-0.0188414	0.00179585
ELF2_P1P2	ELF2	-0.028039	-0.32591	-0.129228	-0.020138	-0.00317932	-0.0492164	-0.0169013	-0.00194929	-0.022689
TFEC_P1P2	TFEC	-0.15966	-0.02121	-0.00625	-0.146337	-0.0181037	-0.00320297	-0.000817417	-0.014165	-0.00606178
PRMT1_P1P2	PRMT1	0.102719	-0.098222	-0.284976	-0.03718	0.0116472	-0.0148327	-0.0372711	-0.0035989	-0.0185676
FKBP1A_P1P2	FKBP1A	-0.19052	0.36735	-0.037371	0.071019	-0.0216029	0.0554743	-0.00488763	0.00687441	0.0191537
FBXL19_P1P2	FBXL19	-0.13305	0.38949	0.117499	0.095191	-0.0150864	0.0588177	0.0153673	0.00921418	0.0277997
PCID2_P2	PCID2	-0.26351	0.025358	0.014255	-0.066953	-0.0298792	0.00382937	0.00186437	-0.00648084	-0.000262368
ABHD14B_P1	ABHD14B	-0.212142	-0.360376	-0.050989	0.085625	-0.0240546	-0.0544212	-0.00666869	0.00828823	-0.0176005
ZNF678_P1P2	ZNF678	0.155119	-0.210644	0.109908	0.06356	0.0175888	-0.0318098	0.0143745	0.0061524	-0.00376097
FOXD3_P1	FOXD3	-0.218879	-0.116654	-0.072171	0.336803	-0.0248185	-0.0176162	-0.00943901	0.0326014	0.00184875
ZNF215_P1P2	ZNF215	0.0335	-0.082944	0.077864	0.154665	0.00379854	-0.0125256	0.0101836	0.0149711	0.0042097
RB1_P1P2	RB1	-0.063265	-0.090416	-0.241033	-0.088705	-0.00717357	-0.0136539	-0.0315239	-0.00858636	-0.0179214
PIAS2_P1	PIAS2	-0.00939	-0.433287	-0.124228	-0.205611	-0.00106473	-0.0654316	-0.0162474	-0.0199025	-0.0338605
ZNF540_P2	ZNF540	0.32387	-0.00748	0.208009	0.054828	0.0367234	-0.00112957	0.0272048	0.00530717	0.0104608
ATF5_P1P2	ATF5	-2.21925	-1.98878	-1.34609	-3.3265	-0.251639	-0.30033	-0.176051	-0.321995	-0.266125
ZNF707_P1P2	ZNF707	0.09395	-0.06908	0.199672	-0.15374	0.0106529	-0.0104319	0.0261145	-0.0148815	0.000266998
ERF_P1P2	ERF	-0.298071	-0.56776	-0.07568	0.03045	-0.0337981	-0.0857387	-0.00989794	0.00294746	-0.0308964
PHOX2A_P1P2	PHOX2A	-0.250523	-0.43649	-0.02	-0.14179	-0.0284066	-0.0659153	-0.00261574	-0.0137248	-0.0274186
MYSM1_P1P2	MYSM1	-0.176337	0.233767	-0.256353	-0.4345	-0.0199947	0.0353017	-0.0335276	-0.0420582	-0.013428
CMSS1_P1P2	CMSS1	-0.075609	-0.320779	0.095483	-0.100233	-0.00857325	-0.0484415	0.0124879	-0.00970223	-0.0152186
ZFP42_P1	ZFP42	0.258526	0.017014	-0.102851	-0.065515	0.0293141	0.00256932	-0.0134515	-0.00634164	-0.00574129
TEFM_P1P2	TEFM	-0.71008	-0.219862	-0.58671	-0.281308	-0.0805155	-0.0332018	-0.0767339	-0.0272297	-0.0457218
FBL_P1P2	FBL	-2.25617	-2.00082	-2.01686	-2.8944	-0.255826	-0.302148	-0.263779	-0.280169	-0.282032
ARRB1_P1P2	ARRB1	-0.111621	-0.333486	0.049208	0.190539	-0.0126566	-0.0503605	0.00643576	0.0184436	-0.00849371
IKZF5_P1P2	IKZF5	0.05159	0.00696	0.190547	-0.107942	0.00584975	0.00105104	0.024921	-0.0104484	0.00517454
KRBOX1_P1P2	KRBOX1	0.230361	0.272864	-0.116663	0.095343	0.0261205	0.0412058	-0.015258	0.0092289	0.0117256
WNT1_P2	WNT1	0.011761	0.192765	0.222711	0.3179	0.00133357	0.0291099	0.0291277	0.0307717	0.0296697
EGFR_P1P2	EGFR	-0.06743	0.18552	0.076986	-0.125465	-0.00764584	0.0280158	0.0100687	-0.0121446	0.00864664
DIMT1_P1P2	DIMT1	-0.98094	-1.43727	-1.05972	-1.19129	-0.111228	-0.217045	-0.138597	-0.115313	-0.156985
CDX4_P1P2	CDX4	-0.0759939	-0.1913	-0.256277	0.043277	-0.0086169	-0.0288886	-0.0335176	0.00418907	-0.0194057
ZBTB48_P1P2	ZBTB48	-0.087035	0.10013	0.04882	0.264915	-0.00986884	0.0151209	0.00638501	0.0256429	0.0157163
ZNF527_P1P2	ZNF527	0.044697	-0.118129	-0.194269	-0.021154	0.00506816	-0.0178389	-0.0254078	-0.00204764	-0.0150981
MLXIP_P1P2	MLXIP	-0.25354	-0.229975	-0.205196	-0.119804	-0.0287487	-0.034729	-0.0268369	-0.0115967	-0.0243875
HDAC3_P1P2	HDAC3	0.677613	1.33475	1.06128	0.42705	0.0768341	0.201564	0.138801	0.0413371	0.127234
TRIM52_P1P2	TRIM52	0.04048	-0.323107	-0.467388	-0.31647	0.00459	-0.0487931	-0.0611282	-0.0306333	-0.0468515
ZNF395_P1P2	ZNF395	0.02483	-0.347776	0.0274691	0.102527	0.00281546	-0.0525184	0.00359259	0.00992428	-0.0130005
HRAS_P2	HRAS	0.063403	-0.291836	0.02273	0.156916	0.00718922	-0.0440708	0.00297278	0.015189	-0.00863635
SNF8_P1P2	SNF8	-0.073491	0.07661	-0.13622	0.171116	-0.00833309	0.011569	-0.0178158	0.0165635	0.00343892
DDX23_P1P2	DDX23	-0.52266	0.71442	-0.14071	-0.4075	-0.0592641	0.107886	-0.018403	-0.0394447	0.0166795
SMARCC2_P1P2	SMARCC2	0.07191	0.13216	-0.18043	-0.072771	0.00815383	0.0199578	-0.0235979	-0.007044	-0.00356136
ZNF621_P1P2	ZNF621	0.00787	0.06608	-0.12127	-0.190305	0.000892374	0.00997889	-0.0158605	-0.0184209	-0.00810085
PABPC1_P1P2	PABPC1	-0.00695	-0.130623	-0.255002	-0.233273	-0.000788056	-0.0197257	-0.0333509	-0.0225801	-0.0252189
ISL2_P1P2	ISL2	0.239038	0.11896	0.214673	0.13863	0.0271044	0.0179644	0.0280764	0.0134189	0.0198199
TNFRSF8_P1P2	TNFRSF8	-0.105721	0.169751	-0.089871	0.0857342	-0.0119876	0.0256345	-0.0117539	0.00829879	0.00739311
HIVEP2_P1P2	HIVEP2	-0.2152	-0.10538	-0.16679	0.09915	-0.0244014	-0.0159137	-0.0218139	0.0095974	-0.00937673
DOT1L_P1P2	DOT1L	0.192825	-0.038426	-0.2933	-0.255618	0.0218643	-0.00580279	-0.0383598	-0.024743	-0.0229685
TFDP2_P1	TFDP2	0.500201	-0.320847	0.206399	0.242992	0.0567174	-0.0484518	0.0269943	0.0235208	0.000687764
ZNF566_P1P2	ZNF566	-0.282879	-0.008767	-0.46068	-0.23013	-0.0320755	-0.00132392	-0.0602508	-0.0222758	-0.0279502
ARNT_P1P2	ARNT	0.099148	-0.204369	0.094179	-0.045485	0.0112423	-0.0308622	0.0123174	-0.0044028	-0.00764922
MBD3L1_ENST00000595891.1	MBD3L1	-0.23722	-0.06336	-0.13368	-0.04946	-0.0268982	-0.00956813	-0.0174836	-0.00478757	-0.0106131
ZBTB6_P1P2	ZBTB6	-0.036155	0.14028	-0.0764226	0.201846	-0.00409959	0.021184	-0.00999506	0.019538	0.0102423
SIX1_P1P2	SIX1	0.0384413	0.285972	0.102198	0.0383529	0.00435883	0.0431853	0.0133661	0.00371244	0.0200879
ZNF669_P1P2	ZNF669	-0.051094	0.136457	0.100968	0.0131885	-0.00579351	0.0206067	0.0132053	0.0012766	0.0116962
CPSF2_P1P2	CPSF2	1.23728	1.335	1.67948	0.87517	0.140294	0.201601	0.219654	0.0847136	0.168656
DDX58_P1P2	DDX58	0.179	-0.55907	0.0888	0.110394	0.0202967	-0.0844264	0.0116139	0.0106858	-0.0207089
KMT2C_P1P2	KMT2C	0.089767	-0.251783	0.138413	0.122036	0.0101786	-0.0380223	0.0181026	0.0118127	-0.00270234
IKBKAP_P1P2	IKBKAP	-0.219715	0.173377	0.159886	0.201209	-0.0249133	0.026182	0.020911	0.0194764	0.0221898
TFB2M_P1P2	TFB2M	0.215744	-0.205292	-0.071375	0.208965	0.0244631	-0.0310016	-0.00933491	0.0202272	-0.00670311
ZNF273_P2	ZNF273	-0.107737	0.319676	0.015079	-0.1456	-0.0122162	0.048275	0.00197213	-0.0140936	0.0120512
SULF1_P2	SULF1	-0.024615	-0.02928	0.086505	0.237444	-0.00279108	-0.00442164	0.0113137	0.0229838	0.00995863
PAX9_P1	PAX9	-0.118593	0.0251014	0.0329013	-0.04574	-0.0134472	0.00379062	0.00430305	-0.00442749	0.00122206
THRA_P1P2	THRA	-0.047475	0.0546143	-0.08081	0.1634	-0.00538316	0.00824743	-0.0105689	0.0158166	0.00449838
HNRNPR_P1P2	HNRNPR	0.4379	0.256972	0.160817	0.030315	0.0496532	0.0388059	0.0210328	0.00293439	0.0209244
ZFY_P1P2	ZFY	0.382098	0.052524	0.148035	-0.0637375	0.0433258	0.00793176	0.019361	-0.00616959	0.00704107
RPS15A_P1P2	RPS15A	-1.73354	-0.656789	-1.34348	-1.70887	-0.196565	-0.0991832	-0.175709	-0.165413	-0.146769
ZSCAN16_P1P2	ZSCAN16	-0.43217	-0.09104	-0.158602	-0.057772	-0.0490035	-0.0137482	-0.020743	-0.00559214	-0.0133611
ZFP62_P1P2	ZFP62	-0.131653	0.134622	-0.076902	0.191013	-0.014928	0.0203296	-0.0100578	0.0184894	0.00958708
TLE6_P1P2	TLE6	0.00033	0.467957	0.234107	0.03729	3.74185e-05	0.0706672	0.0306181	0.00360955	0.034965
ILF2_P1P2	ILF2	0.64051	1.06146	-0.591736	-0.82373	0.072627	0.160293	-0.0773912	-0.0797344	0.00105592
TMEM173_P1P2	TMEM173	0.082041	-0.237019	0.133614	-0.130782	0.00930257	-0.0357928	0.0174749	-0.0126593	-0.0103257
ZNF416_P1P2	ZNF416	0.0203328	0.336782	-0.00662	-0.115995	0.00230552	0.0508582	-0.000865808	-0.0112279	0.0129215
ZNF214_P1P2	ZNF214	0.079177	-0.246727	0.09901	0.076192	0.00897783	-0.0372588	0.0129492	0.00737514	-0.00564482
ZNF680_P1P2	ZNF680	-0.0287341	-0.071108	-0.022705	-0.071025	-0.00325814	-0.0107382	-0.00296951	-0.00687499	-0.00686089
TFCP2L1_P1P2	TFCP2L1	-0.455808	-0.55306	-0.48429	-0.257694	-0.0516838	-0.0835188	-0.0633387	-0.024944	-0.0572672
NOD2_P1P2	NOD2	-0.168402	0.578902	0.12868	-0.06845	-0.019095	0.0874213	0.0168296	-0.00662574	0.0325417
POLR3B_P1P2	POLR3B	-0.165398	-0.41048	-0.468174	-0.38879	-0.0187544	-0.0619875	-0.061231	-0.0376336	-0.0536174
ZSCAN12_P1P2	ZSCAN12	-0.193526	-0.07719	-0.07311	-0.0425	-0.0219438	-0.0116566	-0.00956182	-0.00411386	-0.00844411
MBD2_P1P2	MBD2	-0.0976318	-0.062338	-0.224495	-0.452809	-0.0110704	-0.0094138	-0.029361	-0.0438305	-0.0275351
BRD2_P2	BRD2	-0.010327	0.129764	-0.0833	0.07586	-0.00117097	0.019596	-0.0108945	0.007343	0.00534814
DACH1_P1P2	DACH1	0.102927	-0.030427	-0.078427	0.097201	0.0116708	-0.00459485	-0.0102572	0.00940874	-0.00181444
SOX21_P1P2	SOX21	-0.311354	-0.236894	-0.25419	0.03748	-0.0353042	-0.0357739	-0.0332447	0.00362794	-0.0217969
IL17A_P1P2	IL17A	-0.155241	0.246212	-0.230043	-0.044153	-0.0176027	0.037181	-0.0300866	-0.00427387	0.00094018
SAP30_P1P2	SAP30	0.29659	-0.03082	0.26781	0.01645	0.0336301	-0.0046542	0.035026	0.00159231	0.0106547
SUDS3_P1P2	SUDS3	0.01946	0.056904	-0.02858	-0.00873	0.00220656	0.0085932	-0.00373789	-0.000845036	0.00133676
TLR9_P1P2	TLR9	0.468606	0.06723	0.00108	0.04894	0.0531349	0.0101526	0.00014125	0.00473723	0.00501034
SETD5_P1P2	SETD5	0.376383	0.479653	0.46563	0.614017	0.0426778	0.0724335	0.0608982	0.0594349	0.0642555
ATN1_P1P2	ATN1	0.0792197	-0.038956	-0.26929	-0.269825	0.00898267	-0.00588283	-0.0352196	-0.0261182	-0.0224069
ZNF414_P1P2	ZNF414	0.55175	-0.22451	0.05539	0.16143	0.0625626	-0.0339037	0.00724428	0.0156259	-0.00367785
HOXD1_P1P2	HOXD1	0.15159	0.69651	0.234647	-0.02888	0.0171887	0.105182	0.0306887	-0.00279549	0.0443582
PHC2_P1P2	PHC2	0.33913	-0.294505	-0.114182	0.178628	0.0384537	-0.0444738	-0.0149335	0.0172906	-0.0140389
INSM1_P1P2	INSM1	0.093238	-0.11044	0.0701392	-0.03793	0.0105722	-0.0166778	0.00917328	-0.0036715	-0.00372534
JARID2_P1P2	JARID2	0.0761357	0.803748	0.22103	-0.24295	0.00863297	0.121376	0.0289078	-0.0235168	0.0422556
DEAF1_P1P2	DEAF1	-0.382938	0.221626	0.066541	0.166186	-0.0434211	0.0334682	0.00870268	0.0160863	0.0194191
ZNF619_P1P2	ZNF619	-0.011447	-0.4348	0.0393077	0.2319	-0.00129797	-0.0656601	0.00514093	0.0224472	-0.0126907
PCGF5_ENST00000336126.5	PCGF5	0.142675	0.005361	0.0822428	0.115112	0.0161778	0.000809576	0.0107563	0.0111425	0.00756945
PRPF8_P1P2	PRPF8	-1.90998	-0.37206	-0.22072	-1.91401	-0.216571	-0.0561856	-0.0288673	-0.18527	-0.0901076
TYW1_P1P2	TYW1	0.027136	0.102944	0.219606	-0.114882	0.00307693	0.0155458	0.0287216	-0.0111202	0.011049
SF3B5_P1P2	SF3B5	-1.8798	-1.18889	-1.09025	-2.01365	-0.213149	-0.179537	-0.14259	-0.194915	-0.172347
HES2_P1	HES2	-0.00458	-0.37726	-0.12664	-0.0978066	-0.000519323	-0.0569709	-0.0165628	-0.00946737	-0.027667
TRMT112_P1P2	TRMT112	0.29778	-0.24959	-0.222305	0.0549	0.0337651	-0.0376911	-0.0290746	0.00531414	-0.0204838
TCFL5_P1P2	TCFL5	0.05624	-0.163653	-0.006897	0.210802	0.00637701	-0.0247136	-0.000902036	0.020405	-0.00173689
PBX3_P1P2	PBX3	0.239903	-0.138397	0.085708	-0.03629	0.0272024	-0.0208996	0.0112095	-0.00351276	-0.00440097
ALKBH1_P1P2	ALKBH1	0.15438	0.13464	-0.02232	-0.12614	0.017505	0.0203323	-0.00291916	-0.0122099	0.00173439
COPS5_P1P2	COPS5	-0.134629	-0.7441	-0.90076	-0.381245	-0.0152655	-0.112368	-0.117807	-0.0369033	-0.0890263
MAF_P1P2	MAF	-0.14015	0.29594	-0.13622	0.0070107	-0.0158915	0.0446906	-0.0178158	0.000678613	0.00918446
POLR3D_P1P2	POLR3D	-0.167825	-0.49323	-0.55224	-0.239215	-0.0190295	-0.0744837	-0.0722257	-0.0231552	-0.0566216
FGF1_P1P2	FGF1	-0.167537	0.03707	0.01409	0.14455	-0.0189969	0.00559802	0.00184279	0.013992	0.00714426
CHD1L_P1P2	CHD1L	-0.065386	-0.24776	-0.066014	-0.156905	-0.00741407	-0.0374148	-0.00863376	-0.0151879	-0.0204121
KAT7_P1P2	KAT7	-0.140847	0.133428	-0.03638	0.342585	-0.0159705	0.0201493	-0.00475802	0.0331611	0.0161841
ELP4_P1P2	ELP4	0.42124	0.65119	0.49241	0.04866	0.0477641	0.0983376	0.0644007	0.00471013	0.0558162
TCEA1_P1P2	TCEA1	0.03552	-0.18707	-0.07105	-0.125626	0.00402759	-0.0282499	-0.0092924	-0.0121602	-0.0165675
NFXL1_P1P2	NFXL1	0.247714	0.352156	0.16456	-0.020714	0.0280881	0.0531799	0.0215223	-0.00200505	0.0242324
MYBL2_P1P2	MYBL2	0.15569	0.4785	1.5113	-0.36962	0.0176536	0.0722593	0.197658	-0.035778	0.0780464
PHF7_P1P2	PHF7	-0.0401619	-0.182992	0.260134	0.091084	-0.00455393	-0.027634	0.0340221	0.00881664	0.00506823
UFL1_P1P2	UFL1	-0.34348	-0.67194	-0.303699	-0.51253	-0.038947	-0.101471	-0.0397198	-0.0496113	-0.0636007
MAP2K3_P1P2	MAP2K3	-1.86198	-1.66032	-1.40584	-1.65164	-0.211129	-0.250729	-0.183865	-0.159873	-0.198156
FST_P1P2	FST	-0.002992	-0.04243	0.055055	0.186552	-0.000339261	-0.00640745	0.00720047	0.0180576	0.00628355
UBE2O_P1P2	UBE2O	0.02582	0.167667	-0.107251	0.049472	0.00292771	0.0253198	-0.014027	0.00478873	0.00536049
RNMTL1_P1P2	RNMTL1	-0.089272	-0.157536	-0.02834	-0.093715	-0.0101225	-0.0237899	-0.0037065	-0.00907131	-0.0121892
ZNF888_ENST00000596623.1	ZNF888	0.105051	0.223796	0.240612	0.147716	0.0119117	0.033796	0.0314688	0.0142984	0.0265211
CCT3_P1P2	CCT3	-0.61492	-1.19983	-0.66038	-0.40911	-0.0697254	-0.181189	-0.086369	-0.0396005	-0.102386
ZNF175_P1P2	ZNF175	-0.06312	-0.066408	-0.207173	0.05634	-0.00715713	-0.0100284	-0.0270955	0.00545353	-0.0105568
ZNF587_ENST00000339656.5,ENST00000423137.1	ZNF587	0.175017	-0.1378	0.42167	0.149353	0.0198451	-0.0208095	0.0551489	0.0144569	0.0162654
IGSF1_P1P2	IGSF1	-0.233716	0.130259	0.177563	-0.100275	-0.0265009	0.0196707	0.0232229	-0.0097063	0.0110624
PRDM1_P1P2	PRDM1	0.0391	0.117738	-0.02695	0.019971	0.00443352	0.0177799	-0.0035247	0.00193313	0.0053961
N6AMT1_P1P2	N6AMT1	0.06164	-0.23961	-0.172029	-0.38237	0.00698932	-0.036184	-0.0224991	-0.0370122	-0.0318984
CACTIN_P1P2	CACTIN	-1.11253	0.130982	0.19864	-0.881226	-0.126149	0.0197799	0.0259795	-0.0852998	-0.0131802
BATF3_P1P2	BATF3	-0.080087	-0.386199	0.183358	0.08254	-0.00908101	-0.0583208	0.0239808	0.00798961	-0.00878345
DYRK1B_P1P2	DYRK1B	-0.123064	-0.300851	0.204773	-0.125812	-0.0139542	-0.0454322	0.0267816	-0.0121782	-0.0102763
HJURP_P1P2	HJURP	0.160745	-0.01288	-0.253366	0.149288	0.0182268	-0.00194504	-0.0331369	0.0144506	-0.00687712
ISX_P1P2	ISX	-0.01658	-0.00612	-0.01046	0.0169	-0.00187999	-0.000924195	-0.00136803	0.00163587	-0.000218786
PARK7_P1P2	PARK7	-0.107873	0.304707	-0.05165	0.196235	-0.0122316	0.0460145	-0.00675514	0.0189949	0.0194181
HIST1H4K_P1P2	HIST1H4K	0.05685	-0.1271	-0.100055	-0.049385	0.00644618	-0.0191937	-0.0130859	-0.00478031	-0.0123533
ING1_P1	ING1	-0.130243	0.041789	0.131304	0.12283	-0.0147682	0.00631065	0.0171728	0.0118895	0.011791
NPM3_P1P2	NPM3	-0.01012	0.05601	0.068473	-0.14019	-0.0011475	0.00845819	0.00895536	-0.0135699	0.0012812
ACTR5_P1P2	ACTR5	-0.90905	-0.68741	-1.15598	-0.84136	-0.103077	-0.103807	-0.151187	-0.0814409	-0.112145
CASP4_P2	CASP4	0.07721	0.658857	0.1311	-0.12277	0.00875479	0.0994954	0.0171461	-0.0118837	0.0349193
ZNF711_P1P2	ZNF711	-0.0353521	0.161268	0.0659449	-0.094057	-0.00400855	0.0243534	0.00862472	-0.00910442	0.00795791
TRIM66_P1P2	TRIM66	-0.29583	-0.230157	0.02987	0.01675	-0.033544	-0.0347565	0.0039066	0.00162135	-0.00974286
WAPAL_P1P2	WAPAL	-0.51959	-1.03543	-0.42935	-1.02647	-0.058916	-0.156363	-0.0561533	-0.099359	-0.103958
IRF2_P1P2	IRF2	-0.063679	0.0716668	-0.112201	-0.02149	-0.00722052	0.0108226	-0.0146744	-0.00208016	-0.00197734
ZBTB16_P1P2	ZBTB16	-0.045824	-0.49542	-0.125034	-0.257682	-0.00519595	-0.0748145	-0.0163528	-0.0249428	-0.0387034
SETDB2_P1P2	SETDB2	-0.29762	-0.22162	0.166682	0.052195	-0.0337469	-0.0334673	0.0217999	0.00505231	-0.00220505
HAS3_P1P2	HAS3	0.00903	-0.23197	0.145294	0.0954969	0.00102391	-0.0350303	0.0190025	0.00924379	-0.00226132
PRDM10_P1P2	PRDM10	-0.47919	-0.150217	-0.358778	-0.326248	-0.054335	-0.0226846	-0.0469234	-0.0315798	-0.0337293
ZNF329_P1	ZNF329	0.287199	0.055091	0.290052	-0.24629	0.0325653	0.00831941	0.037935	-0.0238401	0.00747143
ZNF45_P1P2	ZNF45	-0.179861	-0.02137	-0.07137	-0.250614	-0.0203943	-0.00322713	-0.00933425	-0.0242586	-0.0122733
BAZ1A_P1P2	BAZ1A	-0.27008	-0.281281	-0.08893	-0.251076	-0.0306242	-0.0424769	-0.0116309	-0.0243034	-0.026137
NCOR2_ENST00000356219.3,ENST00000397355.1,ENST00000404621.1,ENST00000429285.2	NCOR2	-0.175148	-0.070429	0.078833	-0.079511	-0.0198599	-0.0106356	0.0103103	-0.00769641	-0.00267391
KAT8_P1	KAT8	-0.28603	-0.281014	-0.167684	-0.79778	-0.0324327	-0.0424365	-0.0219308	-0.0772225	-0.0471966
ZNF548_P1P2	ZNF548	-0.142127	0.071152	-0.005139	0.171106	-0.0161157	0.0107448	-0.000672113	0.0165625	0.00887841
TGS1_P1P2	TGS1	0.399858	0.25554	-0.1285	0.21867	0.0453396	0.0385897	-0.0168061	0.0211666	0.0143167
MED29_P1P2	MED29	-0.182453	-0.168045	-0.194317	-0.51337	-0.0206882	-0.0253768	-0.0254141	-0.0496926	-0.0334945
ZNF530_P1P2	ZNF530	0.185586	0.09071	0.00775	-0.04184	0.0210435	0.0136983	0.0010136	-0.00404998	0.00355398
ZNF551_P1P2	ZNF551	-0.48705	0.37752	0.013632	0.00089	-0.0552263	0.0570101	0.00178289	8.61491e-05	0.0196264
IKZF2_P2	IKZF2	0.121959	0.022674	0.09514	0.40928	0.0138288	0.00342405	0.0124431	0.039617	0.0184947
RFC1_P1P2	RFC1	1.19445	1.5113	1.0009	0.40292	0.135438	0.228225	0.130904	0.0390014	0.13271
PANX3_P1P2	PANX3	-0.00713	0.179687	-0.29447	0.11659	-0.000808466	0.0271349	-0.0385128	0.0112855	-3.07705e-05
GATA2_P1	GATA2	-0.0518372	-0.52517	-0.124979	0.13757	-0.00587778	-0.0793071	-0.0163456	0.0133163	-0.0274454
ZNF689_P1P2	ZNF689	-0.166007	0.14554	0.23404	-0.00803	-0.0188234	0.0219783	0.0306093	-0.000777278	0.0172701
VAX2_P1P2	VAX2	0.0309	0.146853	-0.394691	0.156964	0.00350373	0.0221766	-0.0516204	0.0151936	-0.00475005
HOXC11_P1P2	HOXC11	-0.11653	0.154495	0.143839	0.00085907	-0.0132133	0.0233306	0.0188123	8.31552e-05	0.0140754
EEF1D_P1P2	EEF1D	-0.06685	0.07334	-0.038172	0.071214	-0.00758008	0.0110752	-0.00499239	0.00689329	0.00432538
PRPF6_P1P2	PRPF6	-1.04094	-0.577528	0.04714	-1.31431	-0.118031	-0.0872137	0.00616529	-0.127221	-0.0694231
BRD4_ENST00000263377.2,ENST00000371835.4	BRD4	-0.0324273	-0.0531	-0.03747	0.259581	-0.00367691	-0.00801875	-0.00490058	0.0251266	0.00406909
KDM5A_P1P2	KDM5A	-0.00101	0.22082	-0.23295	0.075621	-0.000114523	0.0333465	-0.0304668	0.00731987	0.00339986
PROP1_P1P2	PROP1	-0.072216	-0.05327	0.00284	0.138042	-0.00818852	-0.00804442	0.000371434	0.013362	0.00189635
NUDT13_P1P2	NUDT13	0.06659	0.062383	0.014945	0.232185	0.00755059	0.00942059	0.00195461	0.0224748	0.0112833
PSMD10_P1P2	PSMD10	0.057589	0.42962	0.0739566	0.50139	0.00652998	0.0648779	0.00967254	0.0485329	0.0410278
ALX1_P1P2	ALX1	0.04071	-0.13672	0.327165	-0.081242	0.00461608	-0.0206464	0.0427889	-0.00786396	0.0047595
TRAF3IP3_P1	TRAF3IP3	0.188884	-0.237689	0.043403	-0.02506	0.0214174	-0.0358939	0.00567654	-0.00242573	-0.010881
ARID5B_ENST00000279873.7	ARID5B	-0.150605	0.170262	-0.136411	0.093152	-0.017077	0.0257116	-0.0178408	0.00901681	0.00562923
DDX52_P1P2	DDX52	-0.552246	-0.385581	-0.57975	-0.93001	-0.0626188	-0.0582274	-0.0758236	-0.090022	-0.074691
CREBRF_P2	CREBRF	-0.020663	0.075422	-0.220407	0.264967	-0.00234296	0.0113896	-0.0288263	0.025648	0.00273709
GRHL2_P1P2	GRHL2	-0.15597	-0.00576	0.072652	-0.01848	-0.0176853	-0.00086983	0.00950192	-0.0017888	0.0022811
PCDH9_P1P2	PCDH9	0.127855	0.30042	0.190399	-0.00017	0.0144974	0.0453671	0.0249017	-1.64555e-05	0.0234174
CHD8_P1	CHD8	0.09512	-0.08733	0.160239	0.128357	0.0107856	-0.0131879	0.0209572	0.0124245	0.00673127
STYXL1_P1P2	STYXL1	0.054438	0.00967	0.128272	0.275984	0.00617269	0.00146029	0.0167763	0.0267144	0.0149836
ZNF813_P1P2	ZNF813	-0.211612	-0.04706	0.03514	0.202238	-0.0239945	-0.00710663	0.00459585	0.019576	0.0056884
ZNF449_P1P2	ZNF449	-0.164608	-0.41254	-0.15745	0.176869	-0.0186648	-0.0622986	-0.0205924	0.0171204	-0.0219235
SMARCB1_P2	SMARCB1	0.108899	-0.0992402	-0.167676	-0.17397	0.012348	-0.0149865	-0.0219298	-0.0168397	-0.0179187
DNAH9_P1P2	DNAH9	0.079981	-0.182008	-0.059347	0.01898	0.00906899	-0.0274854	-0.0077618	0.0018372	-0.0111367
TRAF3_P1P2	TRAF3	0.030962	0.05167	0.34548	-0.12215	0.00351076	0.0078028	0.0451842	-0.0118237	0.0137211
ZNF562_P1P2	ZNF562	-0.064985	-0.224707	-0.00707	0.241696	-0.0073686	-0.0339335	-0.000924662	0.0233954	-0.00382092
EIF2A_P1P2	EIF2A	-0.199241	-0.386035	-0.055545	0.145111	-0.0225918	-0.058296	-0.00726455	0.0140463	-0.0171714
UBC_P1P2	UBC	-0.448084	0.01558	-0.08783	-0.018192	-0.0508079	0.00235277	-0.011487	-0.00176093	-0.00363172
POU2F1_P2	POU2F1	0.00929	0.14892	0.044591	0.273931	0.00105339	0.0224887	0.00583191	0.0265156	0.0182788
TRIM22_P1P2	TRIM22	0.071881	-0.102823	-0.04342	-0.126483	0.00815054	-0.0155275	-0.00567876	-0.0122431	-0.0111498
ZNF841_P1P2	ZNF841	0.19526	-0.033692	0.09753	-0.023392	0.0221404	-0.0050879	0.0127556	-0.00226427	0.00180115
IKBKG_P1P2	IKBKG	-0.181476	-0.004609	0.156144	-0.060135	-0.0205774	-0.000696015	0.0204216	-0.00582088	0.00463491
ZSCAN9_P1P2	ZSCAN9	0.037754	-0.338259	-0.112502	0.03949	0.0042809	-0.0510812	-0.0147138	0.00382251	-0.0206575
LHX6_P2	LHX6	-0.02642	-0.221724	0.029574	-0.108128	-0.00299575	-0.033483	0.00386789	-0.0104664	-0.0133605
ZNF419_P1P2	ZNF419	-0.02284	0.129297	-0.100267	0.210109	-0.00258981	0.0195254	-0.0131136	0.0203379	0.00891657
ZNF284_ENST00000421176.3	ZNF284	-0.1616	0.0253762	-0.086644	-0.119055	-0.0183237	0.00383212	-0.0113319	-0.0115241	-0.0063413
SAP30L_P1P2	SAP30L	-0.184208	-0.159753	-0.159607	0.055278	-0.0208872	-0.0241246	-0.0208745	0.00535073	-0.0132161
SOX3_P1P2	SOX3	-0.054778	-0.079104	-0.205039	-0.06765	-0.00621124	-0.0119457	-0.0268164	-0.0065483	-0.0151035
ZBED3_P1P2	ZBED3	0.06274	-0.02239	-0.099677	-0.17227	0.00711405	-0.00338116	-0.0130364	-0.0166752	-0.0110309
NFRKB_P1P2	NFRKB	-1.08211	-1.13266	-0.84108	-0.78376	-0.1227	-0.171045	-0.110002	-0.0758655	-0.118971
CDC5L_P1P2	CDC5L	-1.54329	0.91927	-0.39912	-1.80803	-0.174993	0.138821	-0.0521996	-0.175012	-0.0294634
ZIM3_ENST00000269834.1	ZIM3	-0.251815	0.098481	-0.116865	-0.042883	-0.0285531	0.0148718	-0.0152844	-0.00415094	-0.00152117
CDX1_P1P2	CDX1	-0.211125	0.1507	-0.22933	-0.140926	-0.0239393	0.0227575	-0.0299933	-0.0136412	-0.00695899
MBD3_P1P2	MBD3	-0.60539	-0.418716	-1.20412	-0.69403	-0.0686448	-0.0632312	-0.157483	-0.0671799	-0.0959647
LSM1_P1P2	LSM1	0.169088	0.079987	0.228824	0.062698	0.0191728	0.012079	0.0299272	0.00606897	0.016025
ZNF83_ENST00000597597.1	ZNF83	-0.04178	0.160273	0.178517	0.191357	-0.00473741	0.0242032	0.0233477	0.0185227	0.0220245
DIS3_P1P2	DIS3	0.09818	0.11721	-0.28466	0.18661	0.0111326	0.0177001	-0.0372298	0.0180632	-0.00048879
ZNF699_ENST00000308650.3	ZNF699	0.018825	0.360297	0.130721	0.001415	0.00213455	0.0544092	0.0170966	0.000136967	0.0238809
NOL11_P1P2	NOL11	-1.53058	-0.84665	-1.15074	-1.92595	-0.173551	-0.127854	-0.150502	-0.186426	-0.154927
POU3F4_P1P2	POU3F4	0.26299	0.00435	0.041261	0.073508	0.0298203	0.000656903	0.00539639	0.00711534	0.00438954
PHB_P1P2	PHB	-3.2134	-2.1446	-2.0706	-3.4421	-0.364365	-0.323861	-0.270807	-0.333184	-0.309284
TCF12_P2	TCF12	0.07882	0.175294	0.208579	0.264898	0.00893735	0.0264715	0.0272794	0.0256413	0.0264641
PRRC1_P1P2	PRRC1	0.09029	0.01919	-0.05492	-0.142315	0.0102379	0.00289792	-0.00718281	-0.0137756	-0.00602017
POLR1A_P1P2	POLR1A	-0.77354	-0.34979	-0.68903	-0.81409	-0.0877112	-0.0528226	-0.090116	-0.0788013	-0.0739133
HIVEP3_ENST00000372584.1	HIVEP3	-0.092369	-0.169161	-0.05941	-0.006381	-0.0104737	-0.0255454	-0.00777004	-0.00061766	-0.011311
XAB2_P1P2	XAB2	-1.19778	0.052066	-0.324667	-1.63154	-0.135815	0.0078626	-0.0424621	-0.157928	-0.0641758
RPS27A_P1P2	RPS27A	-3.08473	-2.6169	-3.0925	-4.2883	-0.349775	-0.395184	-0.404458	-0.415094	-0.404912
BMPR2_P1P2	BMPR2	0.37136	0.151329	-0.049268	0.273301	0.0421083	0.0228525	-0.0064436	0.0264547	0.0142879
HNF1B_P1P2	HNF1B	-0.11096	0.092445	0.231144	-0.015511	-0.0125817	0.0139603	0.0302306	-0.00150142	0.0142298
MED19_P1P2	MED19	-2.21418	-3.0146	-3.37819	-5.0207	-0.251064	-0.455241	-0.441823	-0.485988	-0.461017
PDCD4_P1	PDCD4	0.05046	-0.0617092	-0.054016	0.167451	0.00572162	-0.00931884	-0.00706458	0.0162087	-5.82335e-05
RNF165_P1P2	RNF165	0.123553	-0.03285	-0.292741	0.118753	0.0140096	-0.00496075	-0.0382866	0.0114949	-0.0105842
EIF4ENIF1_P1P2	EIF4ENIF1	0.411376	-0.033364	-0.04403	-0.010238	0.0466456	-0.00503837	-0.00575854	-0.000991006	-0.00392931
ZNRD1_P1P2	ZNRD1	-0.204698	-0.190319	-0.373971	-0.48069	-0.0232106	-0.0287405	-0.0489105	-0.0465292	-0.0413934
TRIM5_P1P2	TRIM5	0.100877	-0.127292	-0.100093	0.07485	0.0114384	-0.0192226	-0.0130908	0.00724524	-0.00835608
RPAP1_P1P2	RPAP1	-1.44516	-0.60227	0.105921	-1.40802	-0.163866	-0.0909501	0.0138531	-0.136292	-0.0711296
GABPA_P1P2	GABPA	-0.174317	0.116359	-0.244524	-0.161094	-0.0197657	0.0175716	-0.0319805	-0.0155934	-0.0100008
USP2_P2	USP2	0.079084	0.08207	0.265283	0.247929	0.00896728	0.0123936	0.0346955	0.0239987	0.0236959
CDK9_P1P2	CDK9	0.128222	0.228593	0.056006	0.160237	0.014539	0.0345204	0.00732484	0.0155104	0.0191185
PNP_P1P2	PNP	0.06394	-0.243444	0.122849	-0.149041	0.00725011	-0.036763	0.016067	-0.0144267	-0.0117076
MPHOSPH8_P1	MPHOSPH8	0.42942	0.42886	0.46165	0.341878	0.0486916	0.0647631	0.0603777	0.0330927	0.0527445
MYCN_P2	MYCN	0.320998	0.230458	0.017443	-0.0056	0.0363977	0.034802	0.00228131	-0.000542062	0.0121804
PCBP1_P1P2	PCBP1	-0.194322	-0.397392	-0.296453	-0.275155	-0.022034	-0.060011	-0.0387721	-0.0266341	-0.0418058
NAP1L3_P1P2	NAP1L3	-0.0707	-0.169885	0.050258	-0.194198	-0.00801662	-0.0256547	0.00657308	-0.0187977	-0.0126265
SF3B3_P1P2	SF3B3	-3.3258	-1.62322	-1.30668	-3.0833	-0.37711	-0.245126	-0.170896	-0.298454	-0.238159
SMAD6_P1P2	SMAD6	0.47699	0.125893	0.01359	0.11021	0.0540856	0.0190114	0.00177739	0.010668	0.0104856
G3BP2_P1P2	G3BP2	0.4045	-0.0173916	-0.0042334	-0.1931	0.045866	-0.00262634	-0.000553673	-0.0186915	-0.00729049
ZNF44_P1P2	ZNF44	-0.04613	0.21634	0.420277	-0.01245	-0.00523065	0.03267	0.0549667	-0.00120512	0.0288105
YY1_P1P2	YY1	0.20195	-0.57771	-0.276721	-0.077467	0.022899	-0.0872413	-0.0361914	-0.00749856	-0.0436438
SYCP3_P1P2	SYCP3	-0.025974	-0.39743	0.02842	-0.223126	-0.00294517	-0.0600168	0.00371696	-0.0215979	-0.0259659
SIRT6_P1P2	SIRT6	-0.034116	-0.007017	0.152955	-0.06798	-0.00386839	-0.00105965	0.0200045	-0.00658025	0.00412153
IL11_P1P2	IL11	0.12518	0.076088	0.054503	0.32093	0.0141941	0.0114902	0.00712827	0.031065	0.0165612
TBPL1_P1P2	TBPL1	0.46297	-0.259331	-0.079241	0.150823	0.0524958	-0.0391622	-0.0103637	0.0145992	-0.0116422
POLRMT_P1P2	POLRMT	-1.64325	-1.33398	-1.3108	-1.4167	-0.186327	-0.201447	-0.171435	-0.137132	-0.170005
PPP3R1_P1P2	PPP3R1	-0.112152	0.193538	0.268341	-0.12167	-0.0127168	0.0292266	0.0350955	-0.0117773	0.0175149
ZNF100_P1P2	ZNF100	-0.158561	-0.383722	-0.236363	-0.59311	-0.0179791	-0.0579467	-0.0309132	-0.0574111	-0.048757
GTF2H3_P1P2	GTF2H3	-0.48584	-0.313005	-0.30685	-0.31229	-0.0550891	-0.0472676	-0.0401319	-0.0302287	-0.0392094
SUPT3H_P1P2	SUPT3H	-0.015683	-0.0237	0.013757	-0.091108	-0.00177828	-0.00357899	0.00179923	-0.00881896	-0.00353291
BCLAF1_P1P2	BCLAF1	0.197742	0.162877	0.46361	0.39325	0.0224218	0.0245964	0.0606341	0.0380653	0.0410986
RPAP2_P1P2	RPAP2	-2.20954	-0.97774	-0.52782	-2.24403	-0.250538	-0.147651	-0.0690319	-0.217215	-0.144632
BCAS3_P1P2	BCAS3	-0.215621	-0.01839	-0.0556454	-0.18559	-0.0244491	-0.00277711	-0.00727768	-0.0179645	-0.00933977
MIER1_P2	MIER1	-0.254716	-0.72413	0.201949	0.126614	-0.0288821	-0.109352	0.0264123	0.0122558	-0.0235615
PHF19_P1P2	PHF19	-0.424628	0.48891	-0.03439	0.231533	-0.0481483	0.0738314	-0.00449776	0.0224116	0.0305817
ZFHX2_P1	ZFHX2	-0.03538	-0.237104	-0.371893	-0.148151	-0.00401171	-0.0358056	-0.0486387	-0.0143405	-0.0329283
SUFU_P1P2	SUFU	0.130469	0.179573	0.237468	0.287981	0.0147938	0.0271178	0.0310577	0.0278756	0.0286837
TRIB3_P1P2	TRIB3	-0.55231	-0.06868	-0.242493	-0.3188	-0.0626261	-0.0103715	-0.0317149	-0.0308588	-0.0243151
GTF2H4_P1P2	GTF2H4	-0.57829	-0.56313	-0.22092	-0.79727	-0.0655719	-0.0850395	-0.0288934	-0.0771732	-0.063702
ZNF800_P1P2	ZNF800	-0.05954	-0.21692	0.053714	-0.198613	-0.0067512	-0.0327576	0.00702508	-0.0192251	-0.0149859
PITX1_P1P2	PITX1	-0.62808	-0.02173	-0.134564	-0.200642	-0.0712176	-0.0032815	-0.0175992	-0.0194215	-0.0134341
KRBA2_P1P2	KRBA2	0.058866	0.122768	-0.24852	-0.038337	0.00667478	0.0185395	-0.0325031	-0.0037109	-0.00589152
ALKBH3_P1P2	ALKBH3	0.110132	0.00846	-0.121927	-0.060853	0.0124878	0.00127756	-0.0159464	-0.00589038	-0.00685308
POLR1B_P1P2	POLR1B	-1.18328	-0.99816	-0.97094	-2.03444	-0.134171	-0.150734	-0.126986	-0.196927	-0.158216
SUPT6H_P1P2	SUPT6H	-0.73973	0.59565	-0.4244	-2.07177	-0.0838775	0.0899504	-0.0555059	-0.200541	-0.0553654
RFX2_P1P2	RFX2	-0.005708	-0.47396	-0.071325	0.075674	-0.000647226	-0.0715737	-0.00932837	0.007325	-0.0245257
YY2_P1P2	YY2	0.17053	-0.197161	-0.38423	-0.217756	0.0193363	-0.0297737	-0.0502522	-0.0210781	-0.0337013
DAXX_P2	DAXX	-0.191222	-0.058763	0.135779	-0.008777	-0.0216825	-0.00887393	0.0177581	-0.000849585	0.00267819
NCBP2_P1P2	NCBP2	-0.90109	-0.112923	-1.13208	-2.19081	-0.102174	-0.0170528	-0.148061	-0.212063	-0.125726
SOX4_P1	SOX4	0.086482	0.035671	0.01715	0.184879	0.00980613	0.00538676	0.00224299	0.0178957	0.00850848
BAG2_P1P2	BAG2	0.166485	0.604016	-0.233666	-0.13396	0.0188776	0.0912138	-0.0305604	-0.0129669	0.0158955
LHX9_P1P2	LHX9	0.191397	-0.07895	-0.028529	0.036829	0.0217024	-0.0119224	-0.00373122	0.00356493	-0.00402957
HOXD10_P2	HOXD10	-0.0103158	-0.42789	-0.003624	-0.172068	-0.0011697	-0.0646166	-0.000473971	-0.0166557	-0.0272487
TAF13_P1P2	TAF13	0.55778	0.051511	0.185354	0.6019	0.0632463	0.00777879	0.0242419	0.058262	0.0300942
ARGFX_P1P2	ARGFX	-0.004366	0.213936	0.077811	-0.00244	-0.000495058	0.0323069	0.0101766	-0.000236184	0.0140825
EP300_P1P2	EP300	-1.67278	-1.72517	-1.03947	-0.96147	-0.189675	-0.260522	-0.135949	-0.0930672	-0.163179
PAX3_P1P2	PAX3	0.45892	0.12878	0.10813	0.04303	0.0520366	0.0194474	0.014142	0.00416517	0.0125848
CALD1_P1P2	CALD1	0.09671	0.02112	-0.050773	-0.323999	0.0109659	0.00318938	-0.00664044	-0.0313621	-0.0116044
ATF2_P1P2	ATF2	0.412683	0.376914	-0.03186	0.10322	0.0467938	0.0569186	-0.00416687	0.00999136	0.0209144
CIRH1A_P1P2	CIRH1A	-1.2491	-1.12675	-0.87247	-1.24866	-0.141635	-0.170153	-0.114108	-0.120866	-0.135042
ZMYND15_P1P2	ZMYND15	0.0577758	0.061291	-0.144445	0.159598	0.00655116	0.00925569	-0.0188915	0.0154486	0.00193759
CHD9_P1	CHD9	0.617247	0.69159	0.017	0.189994	0.0699892	0.104439	0.00222338	0.0183908	0.0416842
ZNF878_P1P2	ZNF878	-0.06529	-0.12981	0.05452	-0.046763	-0.00740319	-0.0196029	0.00713049	-0.00452651	-0.0056663
NR1H2_P1P2	NR1H2	-0.185928	0.021036	0.156349	-0.065163	-0.0210822	0.00317669	0.0204484	-0.00630757	0.0057725
GLI2_ENST00000452319.1	GLI2	-0.12692	-0.54115	-0.322305	-0.444802	-0.0143914	-0.0817203	-0.0421532	-0.0430554	-0.055643
ZNF883_P1P2	ZNF883	-0.053752	0.032337	-0.016391	-0.123607	-0.0060949	0.00488328	-0.00214373	-0.0119648	-0.00307507
CHAF1A_P1P2	CHAF1A	1.85869	1.75147	2.8988	1.04408	0.210756	0.264493	0.379125	0.101064	0.248227
FOXP3_P1P2	FOXP3	0.32605	0.189279	-0.075919	0.148347	0.0369706	0.0285834	-0.0099292	0.0143595	0.0110046
NOTCH1_P1	NOTCH1	-0.16151	-0.112022	0.027449	0.143893	-0.0183135	-0.0169167	0.00358997	0.0139284	0.000200553
CARF_P1P2	CARF	-0.248622	-0.86437	-0.39434	-0.201914	-0.0281911	-0.13053	-0.0515745	-0.0195446	-0.0672165
PDE2A_ENST00000334456.5	PDE2A	0.097408	0.104451	0.105817	-0.092124	0.011045	0.0157734	0.0138395	-0.00891731	0.00689851
NOC4L_P1P2	NOC4L	-1.0568	-1.06746	-0.72429	-1.1754	-0.11983	-0.161199	-0.0947275	-0.113775	-0.123234
TNP1_P1P2	TNP1	-0.152861	-0.015567	-0.00046	0.00057	-0.0173328	-0.00235081	-6.01619e-05	5.51742e-05	-0.000785265
TBX20_P1P2	TBX20	0.115631	-0.122887	0.088347	0.019035	0.0131113	-0.0185574	0.0115546	0.00184253	-0.0017201
NARG2_P1P2	NARG2	-0.183852	-0.167139	-0.048916	-0.355362	-0.0208469	-0.02524	-0.00639757	-0.0343979	-0.0220118
RPS6KA3_P1P2	RPS6KA3	-0.159859	-0.067953	-0.0697525	0.012891	-0.0181263	-0.0102617	-0.0091227	0.00124781	-0.00604554
KLF5_P1P2	KLF5	-0.131035	-0.195	-0.013287	0.000484	-0.014858	-0.0294474	-0.00173776	4.68496e-05	-0.0103794
ZFPM2_P1P2	ZFPM2	-0.338681	0.028769	0.007967	-0.40697	-0.0384028	0.00434447	0.00104198	-0.0393934	-0.0113356
ARX_P2	ARX	0.017097	-0.129959	0.054606	0.128999	0.00193862	-0.0196254	0.00714174	0.0124867	1.01224e-06
ITGA6_P1P2	ITGA6	-0.109747	0.124726	-0.085603	-0.02075	-0.0124441	0.0188351	-0.0111957	-0.00200853	0.00187696
NR3C1_P1P2	NR3C1	0.158221	-0.05684	-0.098503	0.089746	0.0179406	-0.00858353	-0.0128829	0.00868712	-0.00425977
P4HB_P1P2	P4HB	-0.13452	0.28944	-0.01044	-0.137717	-0.0152531	0.043709	-0.00136541	-0.0133306	0.009671
PROX1_P1P2	PROX1	-0.220416	0.144286	0.011963	-0.18002	-0.0249928	0.0217889	0.0015646	-0.0174254	0.00197606
TTC21B_P1P2	TTC21B	0.015669	0.075023	-0.222654	-0.04527	0.0017767	0.0113294	-0.0291202	-0.00438199	-0.00739093
SNRNP40_P1P2	SNRNP40	-0.01091	-0.521869	0.587211	-0.02845	-0.00123708	-0.0788086	0.0767994	-0.00275387	-0.00158768
DLX6_P1P2	DLX6	-0.087191	0.002478	0.08729	0.07944	-0.00988653	0.000374208	0.0114164	0.00768954	0.00649337
MAP2K1_P1P2	MAP2K1	0.124724	-0.28527	-0.069436	-0.31323	0.0141424	-0.0430793	-0.00908131	-0.0303197	-0.0274934
NRF1_P1P2	NRF1	-0.36217	-0.91469	-0.440187	-0.368877	-0.0410662	-0.138129	-0.0575706	-0.0357061	-0.0771354
SETX_P1P2	SETX	-0.03076	0.156466	0.007015	-0.070406	-0.00348786	0.0236282	0.000917469	-0.00681507	0.00591021
HP1BP3_P1P2	HP1BP3	0.033686	0.07785	0.29526	0.07859	0.00381963	0.0117563	0.0386161	0.00760726	0.0193266
RAB7A_P1P2	RAB7A	0.45315	-0.082602	0.44991	0.11708	0.0513824	-0.0124739	0.0588423	0.011333	0.0192338
RPL15_P1P2	RPL15	-2.7162	-2.4162	-0.60216	-3.0464	-0.307988	-0.364876	-0.0787546	-0.294882	-0.246171
PCF11_P1P2	PCF11	-1.78104	-1.83063	-1.39734	-1.86449	-0.201951	-0.276447	-0.182754	-0.180477	-0.213226
FRK_P1P2	FRK	-0.025523	-0.06677	-0.043006	-0.031235	-0.00289404	-0.0100831	-0.00562462	-0.00302345	-0.00624372
WHSC1L1_P1P2	WHSC1L1	0.0740078	0.38248	-0.27672	-0.072239	0.00839169	0.0577591	-0.0361913	-0.0069925	0.00485844
ZNF431_P1P2	ZNF431	0.04861	-0.19111	0.0684	0.08154	0.00551185	-0.0288599	0.00894581	0.00789281	-0.00400711
KDM4E_ENST00000450979.2	KDM4E	0.28048	0.20747	-0.107978	0.0454485	0.0318034	0.0313305	-0.0141221	0.00439927	0.00720256
ZNF138_P1P2	ZNF138	0.15222	-0.12184	0.033519	-0.064625	0.0172602	-0.0183993	0.00438384	-0.00625549	-0.00675699
BNC2_P1P2	BNC2	0.256367	-0.05283	0.02373	0.06512	0.0290693	-0.00797797	0.00310357	0.00630341	0.000476334
KLF1_P1P2	KLF1	-3.9616	-2.7994	-3.7866	-5.6916	-0.449203	-0.422744	-0.495237	-0.550929	-0.489636
ZNF177_P1	ZNF177	-0.00312	0.0840795	-0.27422	-0.29764	-0.000353775	0.012697	-0.0358643	-0.0288106	-0.017326
TFEB_P1	TFEB	-0.24035	-0.02907	-0.01107	-0.144855	-0.0272531	-0.00438992	-0.00144781	-0.0140215	-0.00661974
ZNF514_P1	ZNF514	0.124057	0.08662	-0.0592684	-0.15812	0.0140667	0.0130807	-0.00775152	-0.0153055	-0.00332545
SURF6_P1P2	SURF6	-1.12345	-1.25078	-1.15892	-1.55706	-0.127387	-0.188883	-0.151571	-0.150718	-0.163724
ZNF383_P1P2	ZNF383	-0.195607	-0.153095	-0.0038514	-0.123756	-0.0221797	-0.0231192	-0.000503712	-0.0119792	-0.0118674
SEMA4D_P2	SEMA4D	-0.289934	-0.10935	-0.143271	-0.155721	-0.0328754	-0.0165132	-0.018738	-0.0150733	-0.0167748
IKZF3_P1P2	IKZF3	0.0844561	0.033375	0.09829	0.213186	0.00957642	0.00504003	0.012855	0.0206357	0.0128436
ZBTB2_P1P2	ZBTB2	0.15773	-0.11719	-0.00717	-0.193083	0.0178849	-0.0176971	-0.000937741	-0.0186898	-0.0124416
SNRPB_P1P2	SNRPB	-2.3429	-0.17996	-0.46123	-2.4103	-0.26566	-0.0271762	-0.0603228	-0.233309	-0.106936
LANCL2_P1P2	LANCL2	0.15573	0.04925	0.13665	-0.225695	0.0176581	0.00743735	0.017872	-0.0218466	0.00115427
NFATC2_P2	NFATC2	0.152939	-0.132064	-0.030291	-0.150411	0.0173416	-0.0199433	-0.00396166	-0.0145593	-0.0128214
NHLH1_P1P2	NHLH1	-0.057758	0.240126	0.02838	0.08172	-0.00654914	0.036262	0.00371173	0.00791023	0.0159613
INSR_P1P2	INSR	-0.15184	-0.342417	-0.238242	-0.06149	-0.017217	-0.0517091	-0.0311589	-0.00595203	-0.0296067
E2F8_P1P2	E2F8	0.146507	0.133471	0.000769	0.038359	0.0166123	0.0201557	0.000100575	0.00371303	0.00798978
UTF1_P1P2	UTF1	-0.220457	-0.029441	-0.006537	-0.225896	-0.0249975	-0.00444595	-0.000854953	-0.021866	-0.00905564
NCOA1_P1P2	NCOA1	0.056801	-0.0119	0.01044	-0.154947	0.00644063	-0.00179705	0.00136541	-0.0149984	-0.00514333
ZNF235_P1P2	ZNF235	-0.268867	0.07004	-0.09983	-0.009811	-0.0304866	0.0105769	-0.0130564	-0.000949673	-0.00114307
ZBTB32_P1P2	ZBTB32	-0.034326	0.300749	0.122506	0.02487	-0.0038922	0.0454168	0.0160222	0.00240734	0.0212821
ZNF285_ENST00000330997.4,ENST00000544719.2	ZNF285	0.06916	-0.180373	-0.02051	0.263804	0.007842	-0.0272385	-0.00268244	0.0255354	-0.00146185
VGLL1_P1P2	VGLL1	0.096088	0.080941	-0.0335499	0.0929653	0.0108954	0.0122231	-0.00438788	0.00899874	0.00561131
FUBP3_P1P2	FUBP3	-0.94492	-0.49537	-0.25984	-0.546293	-0.107144	-0.0748069	-0.0339836	-0.0528794	-0.05389
DNMT3L_P1P2	DNMT3L	0.077435	0.014751	-0.186243	0.1087	0.0087803	0.00222758	-0.0243581	0.0105218	-0.00386958
NFATC4_P1P2	NFATC4	0.27014	0.19895	0.04794	0.392604	0.030631	0.0300439	0.00626992	0.0380028	0.0247722
GCM2_P1P2	GCM2	-0.44002	0.308601	-0.120955	-0.198871	-0.0498936	0.0466025	-0.0158193	-0.0192501	0.00384438
ZNF263_P1	ZNF263	0.250983	0.05333	-0.01128	-0.179557	0.0284588	0.00805348	-0.00147527	-0.0173805	-0.00360078
PRDM11_ENST00000530656.1	PRDM11	-0.319319	0.066051	-0.054822	0.073919	-0.0362074	0.00997451	-0.00716999	0.00715512	0.00331988
HOXD3_P1P2	HOXD3	0.05435	-0.229403	0.00977	-0.03028	0.00616271	-0.0346427	0.00127779	-0.00293101	-0.0120986
GTF2H2_ENST00000274400.5,ENST00000330280.7	GTF2H2	-0.55781	-0.356714	-0.206333	-0.77542	-0.0632497	-0.0538682	-0.0269856	-0.0750582	-0.0519707
ZNF736_P1	ZNF736	-0.274175	0.174976	0.181808	-0.197032	-0.0310885	0.0264235	0.0237781	-0.0190721	0.0103765
CDK5RAP2_P1P2	CDK5RAP2	0.42089	-0.20135	0.129869	-0.065913	0.0477244	-0.0304063	0.0169851	-0.00638017	-0.00660044
ZBTB39_P1P2	ZBTB39	0.008492	0.092944	0.031076	0.178958	0.000962902	0.0140357	0.00406433	0.0173226	0.0118075
ZSCAN22_P1P2	ZSCAN22	0.04192	-0.19047	0.056976	0.121095	0.00475328	-0.0287633	0.00745171	0.0117216	-0.00319666
SRY_P1P2	SRY	-0.207359	-0.227047	0.252441	0.01714	-0.0235123	-0.0342869	0.0330159	0.0016591	0.000129391
SETD8_P2	SETD8	0.129055	-0.0591886	0.0645537	-0.205464	0.0146334	-0.0089382	0.00844277	-0.0198883	-0.00679456
RPL6_P1P2	RPL6	-4.3612	-1.54732	-1.96593	-4.2183	-0.494513	-0.233664	-0.257118	-0.408318	-0.2997
ATP1B4_P1P2	ATP1B4	-0.195357	0.11959	0.05475	0.12001	-0.0221514	0.0180595	0.00716058	0.0116166	0.0122789
HNRNPA3_P1P2	HNRNPA3	-0.265271	-0.322713	-0.50739	-0.264549	-0.0300789	-0.0487336	-0.0663599	-0.0256075	-0.0469003
HNRNPA2B1_P1P2	HNRNPA2B1	-0.05471	-0.149547	-0.206082	-0.229235	-0.00620353	-0.0225834	-0.0269528	-0.0221892	-0.0239085
ZNF572_P1P2	ZNF572	0.245798	0.175072	0.232926	0.039134	0.0278709	0.026438	0.0304636	0.00378805	0.0202299
USF1_P1P2	USF1	0.020283	0.29261	0.55527	0.28769	0.00229988	0.0441877	0.072622	0.0278475	0.048219
ING5_P1P2	ING5	-0.28306	-0.37323	-0.20597	-0.0754463	-0.032096	-0.0563623	-0.0269382	-0.00730296	-0.0302011
PPARGC1B_P1P2	PPARGC1B	0.1256	0.09885	0.03534	-0.12266	0.0142417	0.0149276	0.004622	-0.0118731	0.00255882
ZMYM3_P2	ZMYM3	0.127724	-0.17533	-0.327462	-0.05494	0.0144825	-0.026477	-0.0428277	-0.00531802	-0.0248742
HBG2_P1P2	HBG2	-1.62926	-1.86024	-1.7865	-2.06403	-0.184741	-0.280919	-0.233651	-0.199791	-0.23812
STK3_P1P2	STK3	-0.221866	-0.157527	0.129681	0.154804	-0.0251572	-0.0237885	0.0169606	0.0149845	0.00271886
ZNF536_P1P2	ZNF536	0.13243	0.412605	-0.51136	-0.083847	0.0150161	0.0623084	-0.0668791	-0.00811612	-0.00422895
SF3B1_P1P2	SF3B1	-2.10627	-1.41377	-1.58006	-2.3444	-0.238829	-0.213497	-0.206651	-0.22693	-0.215693
DMRT2_P1P2	DMRT2	0.218274	0.13437	-0.039759	0.328041	0.0247499	0.0202915	-0.00519995	0.0317533	0.015615
BMI1_P1P2	BMI1	-0.063498	-0.052	0.121371	-0.080854	-0.00719999	-0.00785263	0.0158737	-0.00782641	6.48928e-05
PBX1_P1P2	PBX1	-0.072445	0.255298	0.035836	-0.201795	-0.00821449	0.0385531	0.00468687	-0.0195331	0.00790229
ANAPC5_P1P2	ANAPC5	-0.647968	-0.42892	0.20434	-1.11331	-0.0734726	-0.0647722	0.026725	-0.107765	-0.048604
GALR2_P1P2	GALR2	-0.0319	-0.218523	-0.103752	0.093923	-0.00361712	-0.0329996	-0.0135694	0.00909145	-0.0124925
HSFX1_ENST00000370416.4	HSFX1	0.128148	-0.332668	0.04019	0.0582667	0.0145306	-0.0502369	0.00525632	0.00564003	-0.0131135
MAFK_P1P2	MAFK	-0.324643	-0.12138	-0.260021	-0.184307	-0.036811	-0.0183299	-0.0340073	-0.0178403	-0.0233925
TGFB1_P1P2	TGFB1	-0.186685	0.17996	-0.13987	-0.18798	-0.0211681	0.0271762	-0.0182931	-0.0181959	-0.00310428
METTL16_P1P2	METTL16	-0.0694859	0.100297	-0.094443	0.41081	-0.00787896	0.0151461	-0.0123519	0.0397651	0.0141864
MAGEA2_ENST00000370284.1,ENST00000393872.3,ENST00000393876.1,ENST00000543232.1	MAGEA2	-0.008754	0.290835	-0.0019926	0.0298441	-0.00099261	0.0439196	-0.000260606	0.00288881	0.0155159
NCL_P2	NCL	-0.017613	0.03746	-0.129836	0.215881	-0.00199713	0.00565692	-0.0169808	0.0208966	0.00319089
ZSCAN23_P1P2	ZSCAN23	0.172549	0.12921	0.125826	0.059238	0.0195652	0.0195123	0.0164564	0.00573405	0.0139009
EDA2R_P1P2	EDA2R	-0.39428	-0.07245	0.05732	0.09204	-0.0447071	-0.0109408	0.0074967	0.00890918	0.00182168
GALR3_ENST00000249041.2	GALR3	-0.232389	-0.305958	0.128176	0.00159	-0.0263504	-0.0462034	0.0167637	0.000153907	-0.00976193
ZNF404_P1P2	ZNF404	0.05984	0.10112	0.14451	0.129495	0.00678522	0.0152704	0.0189	0.0125347	0.0155683
BSX_P1P2	BSX	0.39367	0.043259	0.00363	0.079544	0.044638	0.00653264	0.000474756	0.0076996	0.00490233
ZNF420_P1P2	ZNF420	-0.18062	0.029531	-0.118513	-0.055936	-0.0204804	0.00445954	-0.0154999	-0.00541443	-0.00548494
MSL3_P1P2	MSL3	0.105457	0.19652	0.53093	0.435727	0.0119577	0.0296769	0.0694386	0.042177	0.0470975
ATXN7L3_P1P2	ATXN7L3	0.006982	-0.351504	-0.056296	0.111277	0.000791684	-0.0530814	-0.00736277	0.0107713	-0.0165576
BCL6_P1P2	BCL6	0.139448	0.10307	0.100828	-0.134104	0.0158119	0.0155648	0.013187	-0.0129808	0.00525699
LHX4_P1P2	LHX4	0.170082	-0.18587	-0.166221	0.173606	0.0192855	-0.0280686	-0.0217395	0.0168045	-0.0110012
ZNF224_P1P2	ZNF224	-0.129082	-0.19409	0.20642	-0.096539	-0.0146365	-0.02931	0.026997	-0.00934467	-0.00388587
PARP4_P1P2	PARP4	-0.021546	-0.189672	-0.142434	-0.0273264	-0.00244309	-0.0286428	-0.0186284	-0.00264511	-0.0166388
LIMD1_P1P2	LIMD1	0.03222	0.298035	-0.1379	-0.03191	0.0036534	0.0450069	-0.0180355	-0.00308879	0.00796088
ELANE_P1P2	ELANE	0.076104	-0.468743	-0.15982	-0.076237	0.00862938	-0.0707859	-0.0209023	-0.0073795	-0.0330226
BMP4_P1	BMP4	0.162284	0.033313	0.27161	-0.01131	0.0184013	0.00503067	0.035523	-0.00109477	0.013153
CSF3_P1P2	CSF3	-0.015573	0.148755	-0.112423	0.177161	-0.00176581	0.0224638	-0.0147034	0.0171486	0.00830299
POU5F1_P2	POU5F1	0.048969	-0.0447693	-0.183286	0.17304	0.00555256	-0.00676071	-0.0239714	0.0167497	-0.00466079
WRB_P1P2	WRB	-0.40694	-0.101	-0.298609	-0.199465	-0.0461426	-0.0152522	-0.0390541	-0.0193076	-0.024538
ZNF142_P1P2	ZNF142	0.00909	0.125117	0.232338	0.147601	0.00103071	0.0188942	0.0303867	0.0142873	0.0211894
SERPINF2_P1P2	SERPINF2	-0.082419	0.00591	-0.066939	0.086281	-0.00934543	0.000892482	-0.00875474	0.00835172	0.000163157
PLAGL1_P1	PLAGL1	0.539985	0.11411	0.13245	0.198332	0.0612285	0.017232	0.0173227	0.0191979	0.0179175
FBXL15_P1P2	FBXL15	-0.17434	0.277847	-0.18811	-0.07935	-0.0197683	0.0419583	-0.0246023	-0.00768083	0.00322505
INO80B_P1P2	INO80B	-0.96	-1.12891	-1.06555	-1.04049	-0.108854	-0.170479	-0.13936	-0.100716	-0.136852
TBXAS1_P1P2	TBXAS1	-0.05883	0.19343	0.078765	0.06465	-0.00667069	0.0292103	0.0103014	0.00625791	0.0152565
ARHGAP35_ENST00000404338.3	ARHGAP35	0.083077	0.04534	0.045855	-0.33606	0.00942004	0.00684689	0.00599723	-0.0325295	-0.0065618
TGFB3_P1P2	TGFB3	0.18339	-0.017621	0.101911	0.259319	0.0207945	-0.00266099	0.0133286	0.0251012	0.011923
CREB3L2_P1P2	CREB3L2	0.059618	-0.203963	0.00644	-0.061887	0.00676004	-0.0308009	0.000842267	-0.00599046	-0.011983
SOD2_P1P2	SOD2	0.30803	-0.06885	-0.137008	0.090964	0.0349273	-0.0103972	-0.0179188	0.00880502	-0.00650367
ZNF880_P1P2	ZNF880	-0.02252	-0.280378	-0.0216	-0.0185	-0.00255353	-0.0423405	-0.00282499	-0.00179074	-0.0156521
ZNF616_P1P2	ZNF616	0.257533	-0.080534	0.10207	-0.46416	0.0292015	-0.0121616	0.0133494	-0.0449292	-0.0145805
LHX3_P1	LHX3	-0.0222883	-0.210951	-0.294379	-0.02525	-0.00252726	-0.0318562	-0.0385009	-0.00244412	-0.0242671
FOXF1_P1P2	FOXF1	-0.0420782	-0.178349	0.295215	0.191746	-0.00477122	-0.0269329	0.0386102	0.0185604	0.0100792
RAB7L1_P1P2	RAB7L1	0.12289	0.18965	-0.098545	0.0548319	0.0139344	0.0286395	-0.0128884	0.00530755	0.00701954
SBNO2_P2	SBNO2	-0.0079	-0.149718	-0.179903	-0.10493	-0.000895776	-0.0226093	-0.0235289	-0.0101569	-0.018765
PRMT8_P1P2	PRMT8	0.0408489	0.058084	-0.130892	0.073236	0.00463183	0.00877139	-0.0171189	0.00708901	-0.000419513
ZNF599_P1P2	ZNF599	0.251506	-0.183503	-0.09613	0.12939	0.0285181	-0.0277112	-0.0125725	0.0125245	-0.00925306
KDM3B_P1P2	KDM3B	-0.309908	-0.457786	-0.91733	-0.157051	-0.0351403	-0.0691313	-0.119975	-0.0152021	-0.0681027
INSIG1_P1P2	INSIG1	-0.189628	0.183599	-0.123352	-0.045394	-0.0215018	0.0277257	-0.0161328	-0.00439399	0.00239963
TRIM34_P1	TRIM34	0.0851	-0.308947	0.264218	0.061625	0.00964943	-0.0466548	0.0345562	0.0059651	-0.00204448
BRD2_P1	BRD2	-0.48134	-0.77592	-0.122994	-0.278308	-0.0545788	-0.117173	-0.0160859	-0.0269393	-0.0533995
TUT1_P1	TUT1	0.010039	-0.57004	0.162748	-0.150335	0.00113832	-0.086083	0.0212853	-0.0145519	-0.0264499
PRMT7_P1P2	PRMT7	0.016322	0.23227	0.068132	0.150593	0.00185074	0.0350756	0.00891076	0.014577	0.0195211
RBM39_P1P2	RBM39	0.268679	-0.10582	0.20082	0.06923	0.0304653	-0.0159801	0.0262646	0.00670124	0.00566191
NAA15_P1P2	NAA15	-1.3654	-0.80923	-0.77038	-0.9524	-0.154822	-0.122204	-0.100756	-0.0921893	-0.105049
ZNF727_P1P2	ZNF727	-0.23709	0.141853	0.011425	0.080817	-0.0268835	0.0214215	0.00149424	0.00782283	0.0102462
OSR1_P1P2	OSR1	0.38647	0.034206	-0.223215	-0.13755	0.0438216	0.00516552	-0.0291936	-0.0133144	-0.0124475
ARID1B_P2	ARID1B	-0.17712	0.362265	0.08863	0.10151	-0.0200835	0.0547064	0.0115916	0.00982584	0.0253746
MT3_P1P2	MT3	-0.11067	0.540914	0.215692	0.07695	-0.0125488	0.0816846	0.0282097	0.00744851	0.0391143
SATB1_P1	SATB1	-0.337501	-0.211671	-0.34458	0.143153	-0.038269	-0.0319649	-0.0450665	0.0138568	-0.0210582
ZNF780B_P1P2	ZNF780B	0.07191	-0.183421	-0.115226	-0.07929	0.00815383	-0.0276988	-0.01507	-0.00767502	-0.0168146
TWIST1_P1P2	TWIST1	-0.229377	0.26648	-0.10754	0.13535	-0.0260089	0.0402417	-0.0140648	0.0131014	0.0130928
IRAK2_P1P2	IRAK2	-0.02345	0.18898	-0.184105	-0.240627	-0.00265898	0.0285383	-0.0240785	-0.0232919	-0.00627737
NR1D2_P1P2	NR1D2	0.08302	-0.345004	-0.178561	0.5062	0.00941358	-0.0520998	-0.0233534	0.0489985	-0.00881823
METTL7A_P1P2	METTL7A	0.015038	-0.155236	0.112951	-0.179774	0.00170515	-0.0234425	0.0147725	-0.0174015	-0.00869053
PRKDC_P1P2	PRKDC	-0.114664	-0.67432	0.235832	0.359579	-0.0130017	-0.101831	0.0308437	0.0348061	-0.0120602
SIN3A_P1	SIN3A	-0.066293	-0.389276	0.007104	0.05135	-0.00751692	-0.0587854	0.000929109	0.00497052	-0.0176286
ZBTB7B_P1P2	ZBTB7B	-0.089959	-0.16339	0.03257	-0.24364	-0.0102004	-0.0246739	0.00425972	-0.0235836	-0.0146659
KMT2B_P1	KMT2B	0.90219	1.12498	-0.245431	0.348397	0.102299	0.169886	-0.0320991	0.0337237	0.0571701
JUN_P1P2	JUN	-0.788	-0.235824	0.0252919	-0.0326627	-0.0893508	-0.0356123	0.00330785	-0.00316164	-0.011822
DRGX_P1P2	DRGX	-0.0830774	-0.21672	0.237841	-0.31151	-0.00942009	-0.0327274	0.0311065	-0.0301532	-0.0105914
ZNF195_P1P2	ZNF195	-0.3474	-0.163014	0.079958	-0.21353	-0.0393914	-0.0246171	0.0104574	-0.020669	-0.0116096
ZSCAN18_P1	ZSCAN18	0.132303	0.01194	-0.061095	0.080197	0.0150017	0.00180309	-0.00799042	0.00776281	0.00052516
PSMA6_P1P2	PSMA6	1.8401	1.30788	0.90226	1.21506	0.208648	0.197506	0.118004	0.117614	0.144374
ZNF484_P1P2	ZNF484	-0.040711	-0.089853	0.34906	-0.06604	-0.00461619	-0.0135689	0.0456524	-0.00639246	0.00856369
MAP1S_P1P2	MAP1S	0.444675	0.303906	-0.256276	0.484217	0.0504214	0.0458935	-0.0335175	0.0468707	0.0197489
NKX2-6_P1P2	NKX2-6	0.064357	0.03868	-0.0329548	-0.096907	0.0072974	0.00584115	-0.00431005	-0.00938029	-0.0026164
CALCA_P2	CALCA	-0.098393	-0.00353	0.14594	-0.016918	-0.0111567	-0.000533073	0.019087	-0.00163761	0.00563877
NR5A2_P2	NR5A2	0.161722	0.186993	-0.00557	0.016635	0.0183375	0.0282382	-0.000728482	0.00161021	0.00970665
BAMBI_P1P2	BAMBI	0.148026	-0.151351	-0.05774	0.004604	0.0167845	-0.0228558	-0.00755163	0.000445652	-0.00998727
RCC1_P1	RCC1	-0.242104	-0.50014	0.048719	-0.14	-0.027452	-0.0755272	0.0063718	-0.0135516	-0.027569
SRCAP_P1P2	SRCAP	-0.10421	0.0752843	-0.154887	-0.11561	-0.0118163	0.0113688	-0.0202572	-0.0111907	-0.006693
RFX3_P1P2	RFX3	-0.069968	0.160037	0.024076	-0.170759	-0.00793362	0.0241675	0.00314882	-0.0165289	0.00359582
SHMT2_P1P2	SHMT2	-0.46306	-0.109034	-0.68331	-0.270191	-0.0525061	-0.0164655	-0.0893679	-0.0261536	-0.0439957
ZNF251_P1P2	ZNF251	0.210634	0.02817	0.108532	-0.095334	0.0238836	0.00425401	0.0141945	-0.00922803	0.00307351
SUPT4H1_P1P2	SUPT4H1	-0.12599	0.337224	0.189136	0.041154	-0.0142859	0.0509249	0.0247365	0.00398358	0.0265483
RNF6_P1P2	RNF6	0.0921289	0.18954	-0.02986	0.13732	0.0104464	0.0286229	-0.00390529	0.0132921	0.0126699
ERCC5_P1P2	ERCC5	0.243076	0.149857	0.030773	-0.167435	0.0275622	0.0226302	0.0040247	-0.0162072	0.00348259
PYDC2_ENST00000518817.1	PYDC2	-0.069593	0.34922	0.36576	0.210133	-0.0078911	0.0527365	0.0478366	0.0203402	0.0403044
ZNF264_P1P2	ZNF264	-0.04969	-0.077997	-0.36608	-0.3126	-0.00563431	-0.0117785	-0.0478784	-0.0302587	-0.0299719
EDA_P1P2	EDA	0.176785	-0.11045	-0.153315	0.188514	0.0200455	-0.0166793	-0.0200515	0.0182476	-0.00616109
JMJD4_P1P2	JMJD4	-0.016954	0.278563	0.092538	-0.205232	-0.0019224	0.0420664	0.0121027	-0.0198658	0.0114345
LILRB4_P2	LILRB4	0.146407	0.212447	0.149408	-0.01996	0.016601	0.0320821	0.0195406	-0.00193206	0.0165635
WNT2_P1P2	WNT2	0.124404	-0.32997	0.19177	-0.127412	0.0141061	-0.0498295	0.025081	-0.0123331	-0.0123605
ZFP42_P2	ZFP42	-0.174562	0.119488	0.022381	-0.151778	-0.0197935	0.0180441	0.00292714	-0.0146916	0.00209322
ARPC2_P2	ARPC2	0.18045	0.104202	-0.037319	-0.060109	0.0204611	0.0157358	-0.00488083	-0.00581836	0.00167886
LDB1_P1	LDB1	-0.00376	0.2396	0.10708	-0.121232	-0.000426344	0.0361825	0.0140046	-0.0117349	0.0128174
SEPHS1_P1P2	SEPHS1	-0.74516	-0.49377	-0.271052	-0.77722	-0.0844932	-0.0745653	-0.03545	-0.0752324	-0.0617492
ETV7_P1P2	ETV7	-0.01084	0.37993	-0.104243	-0.383554	-0.00122914	0.0573741	-0.0136336	-0.0371268	0.00220455
CTDSP1_P1P2	CTDSP1	-0.41251	-0.073768	-0.576643	-0.55419	-0.0467742	-0.0111399	-0.0754173	-0.0536438	-0.0467337
ANKHD1_P1P2	ANKHD1	-0.455977	-0.2163	0.20526	-0.409263	-0.0517029	-0.0326639	0.0268453	-0.0396153	-0.0151447
PTMA_P1P2	PTMA	0.48521	0.579306	0.315356	0.405278	0.0550176	0.0874823	0.0412444	0.0392296	0.0559854
PHF3_P1P2	PHF3	-0.361762	-0.171658	-0.26645	-1.14842	-0.0410199	-0.0259225	-0.0348481	-0.111163	-0.0573113
ATF4_P1P2	ATF4	0.17215	0.214371	0.128619	0.055738	0.01952	0.0323726	0.0168217	0.00539526	0.0181965
PHTF2_P1P2	PHTF2	0.21891	0.094726	-0.03277	0.239636	0.0248221	0.0143048	-0.00428588	0.023196	0.0110716
ZNF197_P1P2	ZNF197	-0.058041	0.0012063	0.175946	0.056583	-0.00658123	0.000182166	0.0230114	0.00547705	0.00955688
TAF7L_P1P2	TAF7L	0.09609	-0.099146	0.33527	0.071781	0.0108956	-0.0149723	0.0438489	0.00694817	0.0119416
HNRNPM_P1	HNRNPM	-0.61802	-0.33868	-0.59327	-1.16781	-0.0700769	-0.0511448	-0.0775919	-0.11304	-0.0805923
FSTL3_P2	FSTL3	-0.005971	0.01409	0.0280601	0.202219	-0.000677048	0.00212776	0.00366989	0.0195742	0.00845727
PRDM7_ENST00000449207.2	PRDM7	-0.249679	-0.140131	-0.044123	-0.0851	-0.0283109	-0.0211615	-0.0057707	-0.00823741	-0.0117232
NKX6-1_P1P2	NKX6-1	-0.044466	-0.35812	-0.103393	-0.338225	-0.00504197	-0.0540805	-0.0135225	-0.0327391	-0.0334474
NKRF_P1P2	NKRF	0.031437	-0.226515	0.03401	-0.00026	0.00356462	-0.0342065	0.00444806	-2.51672e-05	-0.00992788
REST_P2	REST	0.127327	-0.0368795	0.09944	-0.047893	0.0144375	-0.00556925	0.0130054	-0.00463589	0.000933431
FHL2_P1P2	FHL2	-0.450144	0.06738	-0.086029	0.203322	-0.0510415	0.0101752	-0.0112515	0.0196809	0.00620155
MAMSTR_P2	MAMSTR	0.079128	-0.02361	-0.151711	0.327262	0.00897227	-0.0035654	-0.0198418	0.0316779	0.00275691
STOX1_P1P2	STOX1	-0.146015	0.654033	0.2867	0.05867	-0.0165565	0.098767	0.0374966	0.00567907	0.0473142
PURA_P1	PURA	0.07795	-0.18182	0.00221	-0.080356	0.0088387	-0.027457	0.000289039	-0.0077782	-0.0116487
JHDM1D_P1P2	JHDM1D	0.267872	-0.192001	0.091116	0.007456	0.0303738	-0.0289945	0.0119168	0.000721717	-0.005452
KLF12_P1P2	KLF12	-0.164561	-0.105371	0.12489	0.0893251	-0.0186595	-0.0159123	0.016334	0.00864638	0.00302268
ZBED5_P1P2	ZBED5	0.2327	0.117111	0.187686	-0.334383	0.0263857	0.0176852	0.0245468	-0.0323672	0.00328828
SRRM2_P1P2	SRRM2	0.30558	0.64588	0.388917	-0.351077	0.0346495	0.0975358	0.0508652	-0.0339831	0.0381393
ESRRG_ENST00000366940.2,ENST00000493603.1	ESRRG	0.02716	-0.301362	0.18604	0.02926	0.00307965	-0.0455093	0.0243316	0.00283227	-0.00611517
ANXA4_P1P2	ANXA4	-0.365809	0.0645	-0.18035	0.06534	-0.0414788	0.00974029	-0.0235874	0.0063247	-0.00250747
POU5F1B_P1P2	POU5F1B	0.176693	0.0305169	-0.051153	0.0804	0.0200351	0.00460842	-0.00669014	0.00778246	0.00190025
SOX11_P1P2	SOX11	0.162248	-0.14883	0.072644	-0.12704	0.0183972	-0.0224751	0.00950087	-0.0122971	-0.00842378
ALX4_P1P2	ALX4	0.01428	0.126288	-0.195855	0.02306	0.0016192	0.019071	-0.0256152	0.00223213	-0.00143736
HOXA10_P1P2	HOXA10	0.05856	-0.63369	-0.214509	-0.098653	0.00664008	-0.0956949	-0.0280549	-0.00954929	-0.0444331
BBX_P1P2	BBX	0.07895	-0.3405	0.000467	0.03776	0.00895209	-0.0514197	6.10774e-05	0.00365505	-0.0159012
MBD5_P1P2	MBD5	0.16774	-0.10248	-0.13755	-0.242893	0.0190199	-0.0154757	-0.0179897	-0.0235113	-0.0189922
KIF13B_P1P2	KIF13B	0.13967	0.185806	-0.181573	0.03639	0.0158371	0.028059	-0.0237473	0.00352244	0.00261135
TYW5_P1P2	TYW5	-0.084972	0.0701104	-0.178695	-0.011119	-0.00963492	0.0105875	-0.0233709	-0.00107628	-0.0046199
PEX2_P1P2	PEX2	0.017595	-0.168932	0.157465	-0.25865	0.00199508	-0.0255108	0.0205943	-0.0250365	-0.00998432
CPSF1_P1P2	CPSF1	-0.07196	-0.56637	0.30535	-0.225587	-0.00815949	-0.0855288	0.0399357	-0.0218361	-0.0224764
TAF6_P1P2	TAF6	0.55106	0.130014	-0.125983	0.36677	0.0624843	0.0196337	-0.0164769	0.0355022	0.0128863
ZNF275_P1P2	ZNF275	0.136602	-0.0062127	0.03769	-0.082918	0.0154892	-0.000938194	0.00492935	-0.0080262	-0.00134501
ZNF644_P1P2	ZNF644	0.04962	-0.266934	-0.043819	-0.113212	0.00562638	-0.0403103	-0.00573095	-0.0109585	-0.0189999
HSPA5_P1P2	HSPA5	-1.70135	-1.41305	-1.00626	-1.61136	-0.192915	-0.213388	-0.131605	-0.155974	-0.166989
NFE2L2_P1	NFE2L2	0.38307	0.297085	0.027245	-0.13134	0.043436	0.0448635	0.00356329	-0.0127133	0.0119045
SULF1_P1	SULF1	0.05448	-0.227133	0.0663933	-0.141615	0.00617745	-0.0342999	0.00868337	-0.0137079	-0.0131081
NFKB1_P1P2	NFKB1	0.231148	0.17377	0.221519	-0.137782	0.0262097	0.0262414	0.0289717	-0.0133369	0.0139588
ZNF320_P1P2	ZNF320	-0.02791	-0.13415	0.27992	0.106923	-0.0031647	-0.0202583	0.0366098	0.0103498	0.00890045
SETD7_P1P2	SETD7	-0.343243	-0.290898	0.091424	-0.10467	-0.0389201	-0.0439292	0.011957	-0.0101317	-0.0140346
GTF2H2C_P1P2	GTF2H2C	-0.40764	-0.227236	-0.27897	-0.98846	-0.046222	-0.0343154	-0.0364856	-0.0956798	-0.0554936
ZNF594_P1P2	ZNF594	-0.197756	0.38413	0.303182	0.0894992	-0.0224234	0.0580083	0.0396522	0.00866324	0.0354412
SF3A3_P1P2	SF3A3	-1.43289	-0.80382	-0.323628	-1.67024	-0.162474	-0.121387	-0.0423263	-0.161674	-0.108462
ZBTB25_P1P2	ZBTB25	0.140171	-0.13911	0.100835	0.028837	0.0158939	-0.0210073	0.0131879	0.00279133	-0.00167603
NAMPT_P1P2	NAMPT	-0.009635	0.32042	0.06478	-0.364867	-0.00109251	0.0483873	0.00847237	-0.035318	0.00718057
ERBB2_P1P2	ERBB2	-0.01781	-0.281646	-0.181488	-0.339828	-0.00201946	-0.042532	-0.0237362	-0.0328943	-0.0330542
NFKBIA_P1	NFKBIA	0.140361	0.137383	-0.007514	0.016431	0.0159155	0.0207465	-0.000982732	0.00159047	0.00711808
ZNF557_P1P2	ZNF557	-0.04823	-0.12868	-0.02253	0.249656	-0.00546877	-0.0194323	-0.00294663	0.0241659	0.000595675
EPHB6_P1P2	EPHB6	-0.130933	0.0792699	0.233548	-0.0643094	-0.0148464	0.0119707	0.030545	-0.00622494	0.0120969
INO80_P1P2	INO80	-1.25547	-0.6477	-0.6334	-1.01005	-0.142357	-0.0978106	-0.0828403	-0.0977696	-0.0928068
SIRT7_P1P2	SIRT7	0.33663	-0.288493	0.03411	0.20124	0.0381702	-0.043566	0.00446114	0.0194794	-0.00654181
USF2_P1P2	USF2	0.205083	0.265671	0.338759	0.04647	0.0232542	0.0401196	0.0443052	0.00449815	0.029641
ITGB1BP1_P1P2	ITGB1BP1	0.224194	-0.41746	0.036343	-0.00062906	0.0254212	-0.0630416	0.00475318	-6.0891e-05	-0.0194498
CHD5_P1P2	CHD5	-0.06243	0.225794	0.08019	0.373898	-0.00707889	0.0340976	0.0104878	0.0361921	0.0269259
SKP1_P1P2	SKP1	-0.163942	-0.397023	0.01515	0.0344741	-0.0185893	-0.0599553	0.00198142	0.00333698	-0.0182123
HCLS1_P1P2	HCLS1	-0.060894	0.05637	-0.02119	-0.181582	-0.00690473	0.00851256	-0.00277137	-0.0175765	-0.00394512
HSPBAP1_P1P2	HSPBAP1	-0.17826	0.09263	0.187441	-0.08473	-0.0202128	0.0139883	0.0245148	-0.00820159	0.0101005
PIM1_P1P2	PIM1	-0.319697	-0.5539	-0.90048	-0.57195	-0.0362502	-0.0836457	-0.117771	-0.0553629	-0.0855932
ZNF341_P1	ZNF341	-1.04852	-0.62676	-0.57798	-0.98682	-0.118891	-0.0946484	-0.0755921	-0.095521	-0.0885872
GBX1_P2	GBX1	0.081373	0.645142	0.067335	-0.335248	0.00922683	0.0974243	0.00880653	-0.0324509	0.0245933
BRMS1_P1P2	BRMS1	-0.2338	0.086412	0.00573017	-0.07701	-0.0265104	0.0130493	0.00074943	-0.00745432	0.00211479
ARF4_P1P2	ARF4	0.175932	0.065638	-0.061336	0.225674	0.0199488	0.00991214	-0.00802194	0.0218445	0.00791157
PHF15_P1	PHF15	-0.0795718	0.116651	-0.0678122	0.168552	-0.00902259	0.0176157	-0.00886894	0.0163153	0.00835403
METTL2A_P1P2	METTL2A	0.02069	-0.29789	0.162061	-0.275789	0.00234602	-0.044985	0.0211954	-0.0266955	-0.0168284
METTL2B_P2	METTL2B	0.0752068	-0.18336	0.062599	-0.014097	0.00852765	-0.0276896	0.00818712	-0.00136454	-0.00695567
CHAF1B_P1P2	CHAF1B	2.34361	3.1405	2.6903	1.19765	0.26574	0.474254	0.351856	0.115929	0.314013
COIL_P1P2	COIL	-0.079087	0.146369	-0.03757	0.174379	-0.00896762	0.0221035	-0.00491366	0.0168793	0.0113564
CDCA7_P1P2	CDCA7	0.18146	-0.43621	0.254548	0.11066	0.0205756	-0.065873	0.0332915	0.0107115	-0.00729
ZNF250_P1P2	ZNF250	-0.220897	0.08002	-0.195504	-0.205966	-0.0250474	0.012084	-0.0255693	-0.0199368	-0.0111407
POMC_P1P2	POMC	-0.108666	0.0881612	0.226667	0.313396	-0.0123216	0.0133134	0.029645	0.0303357	0.0244314
PRKCQ_P1P2	PRKCQ	0.12773	0.262766	0.123526	0.079772	0.0144832	0.0396809	0.0161556	0.00772167	0.021186
HSPA1B_P2	HSPA1B	-0.07501	0.31483	0.18421	-0.07676	-0.00850533	0.0475432	0.0240922	-0.00743012	0.0214018
HSPA1A_P2	HSPA1A	-0.07501	0.31483	0.18421	-0.07676	-0.00850533	0.0475432	0.0240922	-0.00743012	0.0214018
JUND_P1P2	JUND	-0.064246	-0.253335	0.009123	-0.27934	-0.00728481	-0.0382567	0.00119317	-0.0270392	-0.0213676
MTA3_P1P2	MTA3	-0.1044	0.250374	0.020673	-0.399957	-0.0118378	0.0378095	0.00270375	-0.0387146	0.000599576
MBD3L1_ENST00000305625.2	MBD3L1	-0.01517	0.392553	-0.04906	0.208189	-0.00172012	0.0592803	-0.0064164	0.020152	0.0243386
WNT3A_P1P2	WNT3A	-0.156879	-0.132291	0.040918	-0.222475	-0.0177884	-0.0199776	0.00535153	-0.0215349	-0.0120536
MAGEA1_P1P2	MAGEA1	0.017509	-0.224531	0.031359	0.0296436	0.00198533	-0.0339069	0.00410134	0.00286941	-0.00897872
NFKBIA_P2	NFKBIA	0.269915	0.46733	-0.163164	0.011736	0.0306055	0.0705725	-0.0213397	0.00113601	0.0167896
TP53BP1_P2	TP53BP1	0.2194	0.127891	0.26905	0.048202	0.0248776	0.0193131	0.0351882	0.0046658	0.0197224
PCGF3_P1P2	PCGF3	0.28077	0.39508	0.14997	0.05299	0.0318363	0.0596619	0.0196141	0.00512926	0.0281351
FOXC2_P1P2	FOXC2	-0.13396	0.30622	0.27846	-0.166324	-0.0151896	0.046243	0.0364189	-0.0160996	0.0221874
GLIS2_P1P2	GLIS2	-0.44156	0.196348	0.190474	0.0271	-0.0500682	0.0296509	0.0249115	0.00262319	0.0190619
PLK1_P1P2	PLK1	-0.06452	0.26895	0.272235	-0.89218	-0.00731588	0.0406147	0.0356047	-0.0863602	-0.00338023
HEYL_P1P2	HEYL	0.15154	-0.555995	0.222473	-0.124413	0.017183	-0.083962	0.0290965	-0.0120428	-0.0223028
RPS6KA4_P1P2	RPS6KA4	0.106251	-0.211714	-0.141114	-0.206836	0.0120477	-0.0319714	-0.0184558	-0.0200211	-0.0234827
PSIP1_P1P2	PSIP1	0.57092	-0.234781	0.118475	0.52952	0.0647362	-0.0354548	0.015495	0.0512558	0.010432
BRDT_P1P2	BRDT	0.120856	0.016564	0.080464	0.010412	0.0137038	0.00250137	0.0105236	0.00100785	0.00467761
NPAS4_P1P2	NPAS4	0.164835	-0.175908	0.191804	0.355707	0.0186905	-0.0265643	0.0250854	0.0344313	0.0109842
TLE4_P1P2	TLE4	-0.109648	-0.00123	0.244383	0.04113	-0.0124329	-0.000185745	0.0319621	0.00398125	0.0119192
FZD1_P1P2	FZD1	-0.042777	-0.25568	-0.04407	-0.124366	-0.00485045	-0.0386108	-0.00576377	-0.0120382	-0.0188043
ZFP3_P1P2	ZFP3	0.069294	0.01073	0.204075	-0.093857	0.0078572	0.00162036	0.0266903	-0.00908506	0.00640854
ARHGEF11_P1P2	ARHGEF11	-0.10843	-0.126712	-0.28954	0.11375	-0.0122948	-0.0191351	-0.037868	0.0110106	-0.0153308
FOXF2_P1P2	FOXF2	-0.230409	-0.23536	-0.16409	-0.271766	-0.0261259	-0.0355422	-0.0214608	-0.0263061	-0.0277697
SALL1_P1P2	SALL1	-0.300421	0.00273	-0.01687	0.02392	-0.0340645	0.000412263	-0.00220637	0.00231538	0.000173757
ZFP64_P1P2	ZFP64	0.221321	-0.083958	-0.43111	-0.057538	0.0250954	-0.0126787	-0.0563835	-0.00556949	-0.0248772
PRDM8_P2	PRDM8	-0.354759	-0.160481	-0.75415	-0.420199	-0.0402259	-0.0242346	-0.0986328	-0.0406739	-0.0545138
ZNF492_P1P2	ZNF492	-0.197696	-0.189918	0.02083	-0.19432	-0.0224166	-0.0286799	0.00272429	-0.0188096	-0.0149217
RGCC_P1P2	RGCC	0.047329	-0.3561	-0.039441	-0.06182	0.0053666	-0.0537754	-0.00515836	-0.00598398	-0.0216393
PLK3_P1P2	PLK3	-0.182258	-0.136809	0.158883	-0.298339	-0.0206661	-0.0206598	0.0207798	-0.0288782	-0.00958609
ZNF133_P1P2	ZNF133	0.082377	-0.00466	0.097894	0.032631	0.00934067	-0.000703717	0.0128032	0.00315858	0.00508603
TLX2_P1P2	TLX2	-0.27709	-0.0064	0.066056	-0.119331	-0.031419	-0.000966478	0.00863925	-0.0115509	-0.0012927
MTF2_P1P2	MTF2	0.184726	0.284658	0.51448	0.21274	0.020946	0.0429868	0.0672872	0.0205925	0.0436222
SF3A1_P1	SF3A1	-2.04235	-0.620247	-0.851225	-2.44209	-0.231581	-0.0936649	-0.111329	-0.236386	-0.147127
ELL2_P1P2	ELL2	-0.0349073	0.03273	0.11583	-0.101594	-0.00395812	0.00494263	0.015149	-0.00983397	0.00341923
JMJD6_P1P2	JMJD6	-0.261814	0.57379	0.30584	-0.153176	-0.0296869	0.0866493	0.0399998	-0.0148269	0.0372741
ZXDC_P1P2	ZXDC	-0.142218	-0.0639874	0.125271	-0.05556	-0.016126	-0.00966288	0.0163838	-0.00537803	0.000447628
HSPA1L_P1P2	HSPA1L	-0.066666	-0.309267	-0.159114	-0.15855	-0.00755921	-0.0467031	-0.02081	-0.0153471	-0.0276201
SMAD1_P1P2	SMAD1	-0.052501	-0.300713	0.131318	0.260785	-0.00595305	-0.0454113	0.0171747	0.0252432	-0.000997841
KMT2E_P1P2	KMT2E	-0.057923	0.08008	0.313777	-0.77976	-0.00656785	0.0120931	0.0410379	-0.0754783	-0.00744911
HES4_P1P2	HES4	-0.01249	0.126312	-0.09953	0.05614	-0.00141623	0.0190747	-0.0130172	0.00543417	0.00383054
TMPO_P1P2	TMPO	-0.019941	-0.054239	0.142293	0.054334	-0.0022611	-0.00819075	0.01861	0.00525936	0.00522622
ATF7IP_P1	ATF7IP	0.47037	0.141545	1.06427	0.65731	0.0533349	0.021375	0.139192	0.0636255	0.074731
RORA_ENST00000335670.6	RORA	-0.087222	-0.01605	0.0183682	0.0018738	-0.00989004	-0.00242375	0.00240232	0.000181378	5.33165e-05
MALT1_P1P2	MALT1	-0.05211	-0.16427	-0.298431	-0.01034	-0.00590872	-0.0248068	-0.0390309	-0.00100088	-0.0216128
LRP5_P1P2	LRP5	-0.282973	-0.134413	-0.0048015	-0.127373	-0.0320861	-0.020298	-0.000627973	-0.0123293	-0.0110851
MTERFD1_P1P2	MTERFD1	-0.50263	-0.49952	-0.66098	-0.045605	-0.0569929	-0.0754336	-0.0864474	-0.00441442	-0.0554318
SP6_P1P2	SP6	-0.311654	-0.136894	-0.1778	-0.01812	-0.0353382	-0.0206727	-0.0232539	-0.00175396	-0.0152268
ESRRA_P1P2	ESRRA	-0.0428966	-0.070625	0.0804	-0.151892	-0.00486402	-0.0106652	0.0105153	-0.0147027	-0.00495088
EMX1_P2	EMX1	-0.29476	0.125821	-0.08791	-0.401043	-0.0334226	0.0190005	-0.0114975	-0.0388197	-0.0104389
PRDM13_P1P2	PRDM13	0.19122	0.94422	0.14052	-0.408415	0.0216823	0.142589	0.0183782	-0.0395333	0.0404779
PAPOLA_P1P2	PAPOLA	-0.76083	-0.70903	-0.29598	-0.84713	-0.08627	-0.107072	-0.0387103	-0.0819995	-0.0759273
LIG3_P1P2	LIG3	-0.146429	-0.074753	-0.130136	-0.05857	-0.0166035	-0.0112886	-0.0170201	-0.00566939	-0.011326
FOXA3_P1P2	FOXA3	0.230826	0.316999	0.354277	0.354439	0.0261732	0.0478708	0.0463347	0.0343086	0.042838
LMO3_P1	LMO3	0.00359	0.037243	0.191989	-0.109096	0.000407068	0.00562415	0.0251096	-0.0105601	0.00672454
PRPF19_P1P2	PRPF19	-1.27138	0.18926	-1.47368	-1.20623	-0.144161	0.0285806	-0.192738	-0.116759	-0.0936388
GTF2IRD1_P1P2	GTF2IRD1	-0.01418	-0.183151	0.12115	-0.171888	-0.00160786	-0.027658	0.0158448	-0.0166382	-0.00948381
NLRC5_P1P2	NLRC5	0.71395	0.32761	-0.28701	-0.378716	0.0809543	0.0494731	-0.0375371	-0.0366585	-0.00824083
SIX6_P1P2	SIX6	0.133779	0.0540092	0.115148	-0.126881	0.0151691	0.00815605	0.0150598	-0.0122817	0.00364474
ZNF677_P1P2	ZNF677	0.03833	-0.01186	0.06537	0.186595	0.00434621	-0.001791	0.00854953	0.0180618	0.00827344
SOX9_P1P2	SOX9	0.159072	-0.326608	0.163252	-0.014079	0.0180371	-0.0493218	0.0213512	-0.0013628	-0.0097778
ZFPL1_P1P2	ZFPL1	-0.05021	-0.22737	0.09368	-0.11159	-0.00569328	-0.0343356	0.0122521	-0.0108016	-0.0109617
BMP10_P1P2	BMP10	0.100706	-0.14642	-0.190386	-0.279983	0.011419	-0.0221112	-0.0248999	-0.0271015	-0.0247042
PHC3_P1P2	PHC3	-0.13139	-0.31169	0.059151	-0.200601	-0.0148982	-0.047069	0.00773617	-0.0194175	-0.0195835
PRRX1_P2	PRRX1	0.002899	-0.106447	-0.114241	0.078075	0.000328716	-0.0160748	-0.0149412	0.00755741	-0.00781954
NFATC2_P1	NFATC2	0.00269	0.003146	-0.116638	0.09054	0.000305017	0.000475084	-0.0152547	0.00876398	-0.00200521
PTRF_P1P2	PTRF	-0.187433	-0.177904	-0.111286	-0.209359	-0.0212529	-0.0268657	-0.0145547	-0.0202653	-0.0205619
SNRNP70_P1P2	SNRNP70	-2.9949	-3.3709	-2.10735	-2.8503	-0.33959	-0.509047	-0.275613	-0.2759	-0.35352
ZNF470_P1P2	ZNF470	0.38524	0.236606	-0.201457	0.11507	0.0436821	0.0357304	-0.0263479	0.0111384	0.0068403
PTF1A_P1P2	PTF1A	-0.31408	-0.143004	-0.102812	0.06202	-0.0356133	-0.0215953	-0.0134464	0.00600334	-0.00967948
ZNF518A_P1P2	ZNF518A	-0.18396	-0.43353	-0.34893	-0.071053	-0.0208591	-0.0654683	-0.0456354	-0.0068777	-0.0393271
ZNF787_P1P2	ZNF787	-1.09513	-1.11113	-1.08927	-0.74603	-0.124176	-0.167794	-0.142462	-0.0722133	-0.12749
HIF3A_P2	HIF3A	-0.0289774	0.201634	0.105401	0.22098	-0.00328573	0.0304492	0.0137851	0.0213902	0.0218748
LRP6_P1P2	LRP6	-0.01603	-0.110014	-0.057629	0.5243	-0.00181763	-0.0166135	-0.00753711	0.0507506	0.00886666
WAC_P1P2	WAC	-0.093155	-0.216666	-0.221361	-0.133168	-0.0105628	-0.0327192	-0.0289511	-0.0128903	-0.0248535
LIMS1_P1P2	LIMS1	-0.01356	-0.00777	0.05474	0.055298	-0.00153756	-0.00117336	0.00715927	0.00535267	0.00377952
SPHK1_P1P2	SPHK1	-0.198574	-0.09839	-0.33253	-0.343566	-0.0225162	-0.0148581	-0.0434905	-0.0332561	-0.0305349
ALKBH5_P1P2	ALKBH5	0.0220992	0.087756	0.007564	0.029891	0.00250581	0.0132522	0.000989271	0.00289335	0.00571162
RHOG_P1P2	RHOG	0.220672	0.048968	-0.255942	0.138971	0.0250218	0.00739477	-0.0334738	0.0134519	-0.00420904
KDM2A_P1P2	KDM2A	0.21253	-0.3429	-0.315851	0.146102	0.0240986	-0.0517821	-0.0413091	0.0141422	-0.0263163
CALR_P1P2	CALR	-0.04481	0.36017	0.44743	-0.195523	-0.00508098	0.0543901	0.0585179	-0.018926	0.0313273
EREG_P1P2	EREG	0.058715	0.010219	0.0988117	0.0577214	0.00665765	0.00154319	0.0129233	0.00558725	0.00668457
POLE4_P1P2	POLE4	-0.169271	0.125433	-0.09368	-0.40803	-0.0191935	0.0189419	-0.0122521	-0.039496	-0.0109354
KPNA2_P1P2	KPNA2	0.23513	-0.02321	0.63353	0.328171	0.0266612	-0.00350499	0.0828573	0.0317659	0.0370394
LMX1B_P1P2	LMX1B	0.32062	-0.15006	0.33644	-0.094	0.0363549	-0.0226609	0.0440019	-0.0090989	0.0040807
MYC_P1P2	MYC	0.286586	0.580368	0.103811	0.41431	0.0324957	0.0876426	0.0135771	0.0401039	0.0471079
POGK_P1P2	POGK	0.102986	0.119316	-0.01883	-0.008205	0.0116775	0.0180182	-0.00246271	-0.000794218	0.00492041
CXXC5_P1P2	CXXC5	-0.073668	0.061021	0.08894	-0.12463	-0.00835316	0.00921492	0.0116322	-0.0120638	0.00292777
ZNF131_P1P2	ZNF131	-0.4487	-0.24451	0.00427	-0.08233	-0.0508778	-0.036924	0.000558459	-0.00796928	-0.0147783
NARFL_P1P2	NARFL	0.22622	-0.580806	0.295011	-0.06647	0.0256509	-0.0877088	0.0385835	-0.00643408	-0.0185198
ZFP1_P1P2	ZFP1	0.021076	0.248639	-0.31715	0.250414	0.00238979	0.0375475	-0.041479	0.0242393	0.00676926
DPF1_P1	DPF1	0.142644	0.35866	0.028148	0.0926	0.0161743	0.054162	0.00368139	0.00896338	0.0222689
APP_P1P2	APP	0.179227	0.126587	-0.0389594	-0.01018	0.0203224	0.0191162	-0.00509537	-0.000985391	0.00434514
ASXL2_P1P2	ASXL2	-0.49415	0.40388	-0.09779	0.20439	-0.0560313	0.0609908	-0.0127896	0.0197843	0.0226618
ZNF491_P1P2	ZNF491	-0.043215	0.311928	0.173553	-0.05055	-0.00490012	0.0471049	0.0226984	-0.00489308	0.0216367
PRMT3_P1P2	PRMT3	0.077845	-0.055091	-0.088714	-0.000129	0.00882679	-0.00831941	-0.0116026	-1.24868e-05	-0.00664484
THRB_P1P2	THRB	-0.269067	-0.135762	-0.217038	-0.1432	-0.0305093	-0.0205017	-0.0283857	-0.0138613	-0.0209162
ZNF569_P1P2	ZNF569	0.033996	0.215297	-0.35771	-0.127279	0.00385478	0.0325125	-0.0467837	-0.0123202	-0.00886381
TDRD12_P1P2	TDRD12	-0.084265	0.073203	0.247174	-0.03006	-0.00955475	0.0110545	0.0323271	-0.00290971	0.0134906
MTMR6_P1P2	MTMR6	0.01506	0.115431	0.204737	0.158334	0.00170764	0.0174315	0.0267769	0.0153262	0.0198449
TRIM21_P1P2	TRIM21	-0.078574	0.162624	-0.246328	0.04036	-0.00890945	0.0245582	-0.0322164	0.00390672	-0.00125051
FOXM1_P1P2	FOXM1	0.67324	0.4447	0.81705	0.217067	0.0763382	0.0671551	0.106859	0.0210114	0.0650086
PPM1A_P1P2	PPM1A	-0.10951	0.49081	0.16242	0.064766	-0.0124173	0.0741183	0.0212424	0.00626914	0.0338766
CDKN1C_P1P2	CDKN1C	-0.37671	-0.058721	-0.0166	0.09266	-0.0427149	-0.00886759	-0.00217106	0.00896919	-0.000689819
ELK1_P1P2	ELK1	-0.5852	-0.27222	-0.4602	-0.43046	-0.0663554	-0.0411085	-0.0601881	-0.0416671	-0.0476546
FOXJ1_P1P2	FOXJ1	0.0621597	0.30705	-0.032915	-0.215296	0.00704825	0.0463683	-0.00430485	-0.02084	0.0070745
GATA1_P1P2	GATA1	-4.1337	-3.0131	-3.75447	-4.5745	-0.468717	-0.455015	-0.491035	-0.442797	-0.462949
CD81_P2	CD81	0.17063	0.79395	0.34261	0.274882	0.0193476	0.119896	0.0448089	0.0266077	0.0637709
POLR1C_P2	POLR1C	-0.00111	-0.188009	-0.202316	-0.172603	-0.000125862	-0.0283917	-0.0264603	-0.0167074	-0.0238531
MYOG_P1P2	MYOG	0.165329	0.032253	0.028093	0.032667	0.0187465	0.0048706	0.00367419	0.00316206	0.00390228
RNF2_P1P2	RNF2	0.131731	0.334914	0.177289	-0.051363	0.0149369	0.0505761	0.0231871	-0.00497177	0.0229305
ZNF671_P1P2	ZNF671	-0.06605	0.390143	-0.336368	-0.134636	-0.00748936	0.0589164	-0.0439925	-0.0130323	0.000630513
ZNF773_P1P2	ZNF773	-0.11487	0.098388	0.185322	-0.0008751	-0.013025	0.0148578	0.0242377	-8.47069e-05	0.0130036
NFIB_P1P2	NFIB	-0.128879	0.063801	-0.3414	-0.269084	-0.0146135	0.00963473	-0.0446506	-0.0260465	-0.0203541
FBXO18_P1P2	FBXO18	0.098271	0.222524	-0.039319	-0.187452	0.0111429	0.0336039	-0.0051424	-0.0181448	0.00343892
CBX3_P1P2	CBX3	0.62272	0.506774	0.75684	0.1111	0.0706098	0.0765291	0.0989847	0.0107541	0.0620893
STK31_P1P2	STK31	-0.258536	0.029879	-0.09738	0.105878	-0.0293153	0.00451209	-0.012736	0.0102487	0.00067491
PTPRK_P1	PTPRK	-0.033586	0.192601	-0.266563	-0.127637	-0.00380829	0.0290851	-0.0348629	-0.0123549	-0.00604422
KDM2B_ENST00000377069.4	KDM2B	-0.123731	0.33005	-0.0666134	-0.09013	-0.0140298	0.0498416	-0.00871215	-0.00872429	0.0108017
ZNF384_P1P2	ZNF384	0.00921	-0.27095	0.158611	0.12972	0.00104432	-0.0409168	0.0207442	0.0125565	-0.00253868
HEXIM2_P1	HEXIM2	-0.12319	0.120705	0.043467	0.307307	-0.0139684	0.0182279	0.00568491	0.0297463	0.0178864
ACVR2B_P1P2	ACVR2B	-0.27228	-0.02655	0.03805	-0.231862	-0.0308736	-0.00400937	0.00497644	-0.0224435	-0.0071588
CSRP3_P1P2	CSRP3	0.0357132	-0.01012	-0.354907	-0.16405	0.0040495	-0.00152824	-0.0464171	-0.0158795	-0.021275
PLAGL1_P2	PLAGL1	-0.102592	0.047418	0.155693	0.15304	-0.0116328	0.0071607	0.0203626	0.0148138	0.0141124
EMX1_P1	EMX1	-0.614917	-0.426782	-0.12756	-0.470495	-0.069725	-0.0644493	-0.0166832	-0.0455424	-0.042225
TCEANC_P1P2	TCEANC	0.210804	-0.029302	-0.09925	0.034002	0.0239029	-0.00442496	-0.0129806	0.00329128	-0.00470475
NUP62_P1P2	NUP62	-3.0623	-2.72177	-1.95284	-3.3877	-0.347232	-0.41102	-0.255406	-0.327918	-0.331448
ZBED1_P1P2	ZBED1	0.196374	-0.03635	0.143988	0.04462	0.0222667	-0.00548929	0.0188317	0.00431907	0.00588717
IMPDH1_P2	IMPDH1	-0.03175	-0.344179	0.147487	0.14465	-0.00360011	-0.0519752	0.0192893	0.0140017	-0.00622808
ACAD8_P1P2	ACAD8	-0.069639	0.174888	0.06255	-0.0236455	-0.00789632	0.0264102	0.00818071	-0.00228881	0.0107674
ZCWPW2_P1P2	ZCWPW2	-0.082738	-0.20989	-0.11446	0.05819	-0.0093816	-0.031696	-0.0149699	0.00563261	-0.0136777
WDR35_P1P2	WDR35	0.342453	0.107411	0.17719	0.02825	0.0388305	0.0162204	0.0231741	0.00273451	0.014043
GALR1_P1P2	GALR1	-0.164272	-0.39332	-0.128917	0.134958	-0.0186267	-0.0593961	-0.0168607	0.0130635	-0.0210644
TRAF1_P2	TRAF1	-0.48874	0.097275	-0.12522	0.24136	-0.0554179	0.0146897	-0.0163771	0.0233629	0.00722516
PELP1_P1P2	PELP1	-0.44107	-0.068088	0.108765	0.047067	-0.0500126	-0.0102821	0.014225	0.00455593	0.00283294
ZNF184_P1P2	ZNF184	-1.00406	-0.57734	-0.89019	-0.9836	-0.11385	-0.0871854	-0.116425	-0.0952093	-0.0996066
BAZ2A_P2	BAZ2A	0.098192	-0.116064	-0.043321	0.09903	0.0111339	-0.0175271	-0.00566581	0.00958579	-0.0045357
DPPA2_P1P2	DPPA2	0.17313	-0.0731114	0.02374	-0.02584	0.0196311	-0.0110407	0.00310488	-0.00250123	-0.00347902
MBIP_P1P2	MBIP	-0.58954	-0.05737	-0.00581	0.00168	-0.0668475	-0.00866357	-0.000759871	0.000162619	-0.00308694
FOXC1_P1P2	FOXC1	0.38273	-0.49243	0.00451	-0.053055	0.0433975	-0.0743629	0.000589848	-0.00513555	-0.0263029
TDRD9_P1P2	TDRD9	0.195728	0.066976	0.20526	-0.00777	0.0221935	0.0101142	0.0268453	-0.000752111	0.0120691
SUB1_P2	SUB1	0.2713	0.351869	-0.092073	0.028564	0.0307625	0.0531365	-0.0120419	0.0027649	0.0146198
CDK4_P1P2	CDK4	-0.327856	-0.102226	0.180298	0.012935	-0.0371754	-0.0154374	0.0235806	0.00125207	0.00313176
L3MBTL1_P1	L3MBTL1	0.19192	0.386439	0.201341	0.067042	0.0217617	0.058357	0.0263327	0.00648945	0.0303931
CIITA_P1P2	CIITA	0.139725	-0.261162	-0.140246	-0.130677	0.0158433	-0.0394386	-0.0183423	-0.0126491	-0.0234767
SFR1_P1P2	SFR1	0.13259	0.117287	-0.03564	-0.46664	0.0150343	0.0177118	-0.00466124	-0.0451693	-0.0107062
ATAD2_P1P2	ATAD2	0.00189	0.37253	0.064826	0.083158	0.000214306	0.0562566	0.00847838	0.00804943	0.0242615
HOXA2_P1P2	HOXA2	0.30702	0.212318	0.16356	0.192185	0.0348128	0.0320626	0.0213915	0.0186029	0.024019
ZNF394_P1P2	ZNF394	0.95512	0.87404	0.307403	0.442154	0.1083	0.131991	0.0402042	0.0427991	0.0716647
NPTXR_P1P2	NPTXR	0.336472	0.194679	0.103279	0.09185	0.0381523	0.0293989	0.0135075	0.00889079	0.0172657
ZNF33B_P1P2	ZNF33B	0.129077	-0.20318	-0.287014	-0.02608	0.0146359	-0.0306827	-0.0375376	-0.00252446	-0.0235816
HDGF_P1P2	HDGF	0.01929	-0.185352	-0.06193	0.098101	0.00218728	-0.0279904	-0.00809962	0.00949586	-0.00886473
TBX18_P2	TBX18	0.012255	0.10713	-0.00422	0.124176	0.00138959	0.0161779	-0.00055192	0.0120198	0.00921529
CHD9_P2	CHD9	0.293117	-0.05821	-0.068646	0.340513	0.0332363	-0.00879042	-0.00897799	0.0329606	0.00506405
ZNF646_P1P2	ZNF646	0.066607	0.06165	0.195434	0.041443	0.00755252	0.0093099	0.0255602	0.00401155	0.0129605
ZNF461_P1P2	ZNF461	0.10831	0.254224	0.03635	0.222906	0.0122812	0.0383909	0.0047541	0.0215766	0.0215739
TRIM24_P1P2	TRIM24	-0.33881	-0.50806	-0.38571	-0.204652	-0.0384174	-0.0767233	-0.0504458	-0.0198097	-0.0489929
WNT7A_P1P2	WNT7A	0.021443	-0.0754	0.270123	0.208093	0.00243141	-0.0113863	0.0353285	0.0201427	0.014695
ZNF77_P1P2	ZNF77	-0.014222	-0.216637	-0.104033	0.092442	-0.00161262	-0.0327148	-0.0136061	0.00894809	-0.0124576
MED15_P2	MED15	-0.01003	0.183004	-0.011465	-0.094008	-0.00113729	0.0276359	-0.00149947	-0.00909967	0.00567891
ZNF679_P1P2	ZNF679	-0.126874	0.08738	0.083538	0.073717	-0.0143862	0.0131954	0.0109257	0.00713557	0.0104189
JAG1_P1P2	JAG1	-0.033468	-0.09808	-0.17348	0.04951	-0.00379491	-0.0148113	-0.0226889	0.00479241	-0.0109026
ERCC2_P1P2	ERCC2	-0.88106	-0.034767	-0.55848	-0.74334	-0.0999028	-0.00525024	-0.0730418	-0.0719529	-0.0500817
ZEB2_P1	ZEB2	0.57584	0.332046	-0.113056	0.58901	0.0652941	0.050143	-0.0147862	0.0570143	0.0307904
TARDBP_P1P2	TARDBP	0.132286	0.298967	0.30842	0.434354	0.0149998	0.0451477	0.0403373	0.0420441	0.0425097
PRKCH_P1P2	PRKCH	0.09489	0.0219532	0.139985	0.091998	0.0107595	0.0033152	0.0183082	0.00890511	0.0101762
SP7_P1P2	SP7	0.0303761	-0.10003	0.021181	0.197078	0.00344433	-0.0151058	0.00277019	0.0190765	0.00224699
DKK1_P1P2	DKK1	-0.286342	0.41846	0.077085	0.0787946	-0.0324681	0.0631926	0.0100817	0.00762706	0.0269671
ALKBH4_P1P2	ALKBH4	0.60479	-0.185214	0.02724	0.08659	0.0685767	-0.0279696	0.00356263	0.00838163	-0.00534177
SLC39A5_P1P2	SLC39A5	-0.063501	0.28416	-0.098081	-0.104678	-0.00720033	0.0429116	-0.0128277	-0.0101325	0.00665048
DUT_P1P2	DUT	-0.189459	0.70291	0.48657	-0.143818	-0.0214826	0.106148	0.0636369	-0.0139211	0.0519546
SOX4_P2	SOX4	-0.043576	0.187414	-0.09825	-0.142693	-0.00494105	0.0283018	-0.0128498	-0.0138122	0.000546592
UBAP2L_P1P2	UBAP2L	-0.528452	-0.252275	-0.429854	-0.3165	-0.0599208	-0.0380966	-0.0562192	-0.0306362	-0.0416507
JAZF1_P1P2	JAZF1	-0.131164	-0.339996	-0.088136	-0.202833	-0.0148726	-0.0513435	-0.011527	-0.0196336	-0.0275014
ZNF512_P1P2	ZNF512	0.19525	0.01394	0.04815	0.331109	0.0221393	0.00210511	0.00629738	0.0320503	0.0134843
NFAT5_P1P2	NFAT5	-0.119052	-0.308511	-0.18744	-0.0146089	-0.0134992	-0.0465889	-0.0245147	-0.00141409	-0.0241726
HOXC10_P1P2	HOXC10	-0.253061	-0.152501	0.326947	-0.036228	-0.0286944	-0.0230295	0.0427603	-0.00350675	0.00540803
TRMT11_P1P2	TRMT11	0.189075	-0.073688	0.062517	-0.31488	0.0214391	-0.0111278	0.0081764	-0.0304794	-0.0111436
MSH6_P1P2	MSH6	-0.163606	-0.274455	-0.3725	-0.071239	-0.0185512	-0.0414461	-0.0487181	-0.00689571	-0.0323533
ZNF358_P2	ZNF358	-0.13451	0.296413	0.117357	-0.178227	-0.015252	0.044762	0.0153487	-0.0172518	0.0142863
ZHX3_P1P2	ZHX3	0.043738	-0.0487975	0.054291	0.070984	0.00495942	-0.00736902	0.00710054	0.00687102	0.00220085
ARID4B_P1P2	ARID4B	0.77077	0.62328	0.34082	0.3337	0.0873971	0.0941229	0.0445747	0.0323011	0.0569996
INSIG2_P1P2	INSIG2	-0.156912	-0.056278	-0.112717	-0.214768	-0.0177921	-0.00849866	-0.0147419	-0.0207889	-0.0146765
PARP11_P1P2	PARP11	-0.243332	0.12464	-0.11117	0.062632	-0.0275912	0.0188222	-0.0145396	0.00606258	0.00344839
BATF_P1P2	BATF	0.064153	0.1029	0.17219	0.135898	0.00727426	0.0155392	0.0225202	0.0131545	0.0170713
RBM14_P1P2	RBM14	0.70459	0.28547	-0.74689	-1.23507	0.079893	0.0431095	-0.0976833	-0.119551	-0.0580416
COL1A1_P1P2	COL1A1	0.095372	-0.087253	0.02101	-0.105967	0.0108142	-0.0131763	0.00274783	-0.0102573	-0.00689523
WWC2_P1P2	WWC2	-0.031386	0.221462	0.083037	-0.11987	-0.00355884	0.0334435	0.0108601	-0.011603	0.0109002
TADA1_P1P2	TADA1	-0.79447	-0.76543	-0.51384	-0.090511	-0.0900844	-0.115589	-0.0672035	-0.00876117	-0.0638513
TFG_P1P2	TFG	0.274891	0.64161	0.190986	0.50766	0.0311697	0.0968909	0.0249784	0.0491399	0.0570031
TCF7_P1P2	TCF7	-0.431887	0.33728	-0.153986	0.226223	-0.0489714	0.0509334	-0.0201393	0.0218977	0.0175639
SP4_P1P2	SP4	-0.05266	0.116737	0.252799	-0.0744	-0.00597108	0.0176287	0.0330628	-0.00720168	0.0144966
ACVRL1_P1P2	ACVRL1	0.22821	0.140969	0.18656	-0.12487	0.0258766	0.021288	0.0243996	-0.012087	0.0112002
TBX4_P2	TBX4	0.086141	-0.124755	-0.0735988	-0.082046	0.00976747	-0.0188395	-0.00962575	-0.00794179	-0.0121357
SHOX2_P1P2	SHOX2	-0.072508	-0.294578	-0.41824	0.03344	-0.00822163	-0.0444849	-0.0547003	0.00323688	-0.0319827
ZNF488_P1	ZNF488	0.086731	0.108684	-0.072548	0.30294	0.00983437	0.0164127	-0.00948832	0.0293236	0.0120827
HNRNPUL1_P1P2	HNRNPUL1	0.138029	-0.17421	-0.10793	0.01071	0.015651	-0.0263078	-0.0141158	0.00103669	-0.013129
TAF1D_P1	TAF1D	0.251124	0.05888	-0.00477	0.061935	0.0284748	0.0088916	-0.000623853	0.00599511	0.00475428
TGFBR3_P1P2	TGFBR3	-0.43465	-0.270667	-0.138055	-0.574183	-0.0492847	-0.040874	-0.0180558	-0.0555791	-0.0381696
TESC_P1P2	TESC	0.018813	-0.056222	0.134697	-0.0318154	0.00213319	-0.00849021	0.0176166	-0.00307963	0.00201558
HOXA4_P1P2	HOXA4	-0.01112	0.15679	0.02015	-0.050853	-0.00126089	0.0236772	0.00263535	-0.00492241	0.00713005
SIX4_P1P2	SIX4	0.231801	0.60514	0.139372	0.001722	0.0262838	0.0913835	0.018228	0.000166684	0.0365927
UBE2H_P1P2	UBE2H	-0.104857	-0.242679	-0.147771	-0.207939	-0.0118896	-0.0366475	-0.0193265	-0.0201279	-0.0253673
SP110_P1P2	SP110	0.06389	0.34697	-0.0711	0.00038	0.00724444	0.0523967	-0.00929894	3.67828e-05	0.0143782
RBL2_P2	RBL2	-0.37575	0.037105	0.110972	0.03115	-0.042606	0.00560331	0.0145137	0.00301522	0.00771073
CHD3_P1P2	CHD3	0.155828	0.477117	-0.0621	-0.055753	0.0176692	0.0720505	-0.00812186	-0.00539671	0.0195106
ZNF232_P2	ZNF232	-0.111024	0.16835	0.311714	-0.08495	-0.0125889	0.0254229	0.0407681	-0.00822289	0.0193227
MLLT6_P1P2	MLLT6	-0.072622	-0.287672	-0.23052	0.02185	-0.00823456	-0.043442	-0.030149	0.00211501	-0.0238253
NDP_P1P2	NDP	0.092348	-0.038565	-0.0124473	-0.0660111	0.0104713	-0.00582379	-0.00162794	-0.00638966	-0.0046138
PPM1F_P1P2	PPM1F	-0.16114	0.00117	0.10186	0.06312	-0.0182716	0.000176684	0.0133219	0.00610981	0.00653615
ZFP82_P1P2	ZFP82	0.008036	-0.236349	0.072831	-0.057637	0.000911197	-0.0356916	0.00952533	-0.00557908	-0.0105818
POU2F2_P1P2	POU2F2	-0.24532	-0.179202	0.03699	-0.176485	-0.0278167	-0.0270617	0.0048378	-0.0170832	-0.0131024
LTF_P1P2	LTF	0.081436	-0.112824	0.25949	-0.218234	0.00923397	-0.0170378	0.0339379	-0.0211244	-0.0014081
ZNF350_P1P2	ZNF350	0.051077	0.23622	0.224738	0.26041	0.00579159	0.0356721	0.0293928	0.0252069	0.0300906
PAK1IP1_P1P2	PAK1IP1	-1.07572	-1.33487	-0.80871	-1.11896	-0.121975	-0.201582	-0.105769	-0.108312	-0.138554
PARP6_P1P2	PARP6	-0.109874	0.144543	-0.0058062	-0.149169	-0.0124585	0.0218278	-0.000759374	-0.0144391	0.00220977
GATAD1_P1P2	GATAD1	-0.178158	0.07446	0.187506	0.147888	-0.0202012	0.0112444	0.0245233	0.0143151	0.0166943
LILRB4_P1	LILRB4	0.237943	0.371164	0.24507	0.030345	0.0269802	0.0560503	0.0320519	0.0029373	0.0303465
ADCYAP1_P1P2	ADCYAP1	0.115819	-0.183377	0.192606	-0.0528	0.0131326	-0.0276922	0.0251903	-0.00511087	-0.00253757
NCOA2_P1P2	NCOA2	-0.017979	0.126569	-0.02356	0.047672	-0.00203863	0.0191134	-0.00308134	0.0046145	0.0068822
MAFB_P1P2	MAFB	-0.044749	-0.27307	0.052716	0.081298	-0.00507406	-0.0412369	0.00689456	0.00786939	-0.00882432
SPTLC2_P1P2	SPTLC2	-0.03554	0.14228	-0.24091	-0.32887	-0.00402986	0.021486	-0.0315078	-0.0318336	-0.0139518
SF1_P1P2	SF1	0.171148	-0.42212	-0.304307	0.374626	0.0194064	-0.0637453	-0.0397993	0.0362626	-0.0224273
ZNF319_P2	ZNF319	0.149925	-0.048116	-0.130365	-0.168049	0.0169999	-0.0072661	-0.01705	-0.0162666	-0.0135276
TDRD1_P1P2	TDRD1	-0.00458	0.353157	0.25678	-0.20818	-0.000519323	0.053331	0.0335834	-0.0201512	0.0222544
ZBTB7A_P2	ZBTB7A	-0.24231	0.384599	-0.009746	-0.38029	-0.0274754	0.0580791	-0.00127465	-0.0368109	0.00666455
FZD4_P1P2	FZD4	-0.06935	0.094479	-0.10565	0.0035	-0.00786355	0.0142675	-0.0138176	0.000338789	0.000262883
ZNF229_P1P2	ZNF229	-0.339253	-0.091508	-0.174148	0.26939	-0.0384677	-0.0138188	-0.0227762	0.0260761	-0.00350632
TBPL2_ENST00000247219.5	TBPL2	0.116392	0.165734	-0.227453	-0.06844	0.0131976	0.0250279	-0.0297478	-0.00662477	-0.00378159
DNAJA3_P1P2	DNAJA3	-0.79205	-0.6697	-0.90659	-0.47157	-0.08981	-0.101133	-0.11857	-0.0456465	-0.0884498
HSPB9_P1P2	HSPB9	0.0593882	0.0993	0.219242	0.0785871	0.00673399	0.0149955	0.028674	0.00760698	0.0170921
ZNF540_P1	ZNF540	-0.107815	0.186908	0.05549	-0.121022	-0.0122251	0.0282254	0.00725736	-0.0117145	0.00792273
RBCK1_P1P2	RBCK1	0.16864	0.043858	-0.209708	0.269626	0.019122	0.00662309	-0.027427	0.0260989	0.001765
ZNF695_ENST00000339986.7	ZNF695	-0.44604	-0.37655	0.087942	-0.067894	-0.0505762	-0.0568636	0.0115016	-0.00657192	-0.0173113
ZNF33A_P1P2	ZNF33A	-1.20354	-0.219009	-0.45881	-0.45535	-0.136469	-0.033073	-0.0600063	-0.0440764	-0.0457186
PPP1R12A_P1P2	PPP1R12A	-0.283303	-0.061953	0.0436748	0.194496	-0.0321235	-0.00935566	0.00571209	0.0188266	0.00506101
TSFM_P1P2	TSFM	0.043049	-0.148571	-0.114393	-0.040398	0.0048813	-0.022436	-0.0149611	-0.0039104	-0.0137692
UXT_P1P2	UXT	-0.485791	0.35836	0.107978	-0.0741521	-0.0550835	0.0541167	0.0141221	-0.00717769	0.0203537
RRM2_P1P2	RRM2	1.92292	2.1154	2.3509	0.287007	0.218039	0.319451	0.307467	0.0277814	0.218233
PHF12_P1P2	PHF12	-0.06	0.151313	0.081181	-0.02614	-0.00680336	0.0228501	0.0106174	-0.00253027	0.0103124
ID1_P1P2	ID1	0.10319	0.103969	-0.19056	0.147204	0.0117006	0.0157006	-0.0249227	0.0142488	0.00167558
SOX18_P1P2	SOX18	-0.230236	-0.185848	-0.06602	0.101472	-0.0261063	-0.0280653	-0.00863454	0.00982216	-0.00895923
RNF4_P1P2	RNF4	-0.00349	-0.761679	-0.50073	-0.66957	-0.000395729	-0.115023	-0.0654889	-0.0648122	-0.0817746
RNF25_P1	RNF25	-0.21551	-0.135626	-0.0759	-0.07038	-0.0244366	-0.0204812	-0.00992672	-0.00681256	-0.0124068
ZNF181_P1P2	ZNF181	0.175403	-0.000266	-0.0668001	0.06399	0.0198888	-4.01692e-05	-0.00873657	0.00619403	-0.000860904
MLH1_P1P2	MLH1	-0.0130024	0.09787	0.251378	0.062259	-0.00147433	0.0147796	0.0328769	0.00602647	0.0178943
SMARCAL1_P1P2	SMARCAL1	-0.173577	-0.081875	-0.054175	-0.299391	-0.0196818	-0.0123641	-0.00708537	-0.0289801	-0.0161432
ZNF772_P1P2	ZNF772	0.143135	0.225668	0.059252	0.115603	0.01623	0.0340786	0.00774938	0.01119	0.0176727
ZNF865_P1P2	ZNF865	-0.27097	-0.288148	-0.23998	-0.147177	-0.0307251	-0.0435139	-0.0313862	-0.0142463	-0.0297154
DAP_P1P2	DAP	0.0681778	-0.27166	0.0917201	-0.072876	0.00773063	-0.041024	0.0119958	-0.00705416	-0.0120275
ZNF114_P1P2	ZNF114	0.077907	-0.263804	0.030612	0.06751	0.00883382	-0.0398376	0.00400364	0.00653475	-0.00976641
ZNF177_P2	ZNF177	-0.42595	-0.236603	0.68425	0.124191	-0.0482982	-0.0357299	0.0894908	0.0120213	0.0219274
KPNA4_P1P2	KPNA4	0.060445	-0.080874	0.40455	0.122572	0.00685382	-0.012213	0.0529098	0.0118646	0.0175205
DNAJB5_P1	DNAJB5	0.30763	0.34796	0.222002	0.387169	0.034882	0.0525462	0.0290349	0.0374767	0.0396859
SOX13_P1P2	SOX13	-0.210059	-0.142995	0.097039	-0.08767	-0.0238184	-0.021594	0.0126914	-0.00848617	-0.00579625
ZNF761_P1P2	ZNF761	0.061633	0.00326	-0.110424	-0.057803	0.00698852	0.0004923	-0.014442	-0.00559514	-0.00651495
PPP3CA_P1P2	PPP3CA	-0.35749	0.263122	0.064867	-0.089525	-0.0405355	0.0397347	0.00848375	-0.00866573	0.0131842
HOXB1_P1P2	HOXB1	-0.156879	0.129022	-0.265527	0.141506	-0.0177884	0.0194839	-0.0347274	0.0136973	-0.000515398
RPS6KA5_P1P2	RPS6KA5	0.041473	-0.058962	0.128164	-0.174989	0.00470259	-0.00890398	0.0167622	-0.0169383	-0.00302672
PDS5B_P1P2	PDS5B	0.139976	0.23123	0.125611	0.378082	0.0158718	0.0349186	0.0164283	0.0365971	0.0293146
PKD2_P1P2	PKD2	-0.03537	0.16784	-0.172574	0.32361	-0.00401058	0.0253459	-0.0225704	0.0313244	0.0113666
IRF5_P1	IRF5	-0.038113	-0.30911	-0.03691	-0.01999	-0.00432161	-0.0466794	-0.00482734	-0.00193497	-0.0178139
ZFP36L1_P1	ZFP36L1	0.184573	-0.113158	0.067402	-0.0114817	0.0209286	-0.0170882	0.00881529	-0.00111139	-0.00312811
ATXN7_ENST00000538065.1	ATXN7	-0.42078	-0.146407	-0.030689	-0.206847	-0.047712	-0.0221092	-0.00401372	-0.0200221	-0.0153817
HIST1H4B_ENST00000377364.3	HIST1H4B	-0.287574	-0.196331	-0.088615	-0.185436	-0.0326078	-0.0296483	-0.0115897	-0.0179496	-0.0197292
MAP3K2_P1P2	MAP3K2	-0.13448	-0.14613	-0.20614	-0.126833	-0.0152486	-0.0220674	-0.0269604	-0.012277	-0.0204349
ASCL2_P1P2	ASCL2	0.242935	0.264935	0.115617	0.157036	0.0275463	0.0400084	0.0151212	0.0152006	0.0234434
HOXD13_P1P2	HOXD13	0.292573	0.044629	-0.016774	-0.143262	0.0331747	0.00673952	-0.00219382	-0.0138673	-0.0031072
ZBTB1_P1P2	ZBTB1	-0.236609	-0.39886	-0.417539	-0.36884	-0.0268289	-0.0602327	-0.0546086	-0.0357025	-0.0501813
TCF19_P1	TCF19	0.049468	0.05666	0.1456	-0.111282	0.00560914	0.00855635	0.0190426	-0.0107717	0.00560905
SAMD1_P1P2	SAMD1	-0.72426	-0.59683	-0.31527	-0.54496	-0.0821233	-0.0901286	-0.0412331	-0.0527504	-0.0613707
TAF3_P1P2	TAF3	0.498228	0.439294	0.56737	0.56965	0.0564937	0.0663388	0.0742045	0.0551403	0.0652278
ZNF638_P1P2	ZNF638	-0.223289	-0.024189	0.307994	-0.00917	-0.0253186	-0.00365283	0.0402815	-0.000887627	0.0119137
DAXX_P1	DAXX	0.169621	0.392782	-0.07797	0.02466	0.0192332	0.0593149	-0.0101974	0.00238701	0.0171681
TFE3_P1P2	TFE3	-0.163079	0.187882	-0.056795	-0.263944	-0.0184914	0.0283725	-0.00742803	-0.0255489	-0.00153483
NKX2-4_P1P2	NKX2-4	-0.0332332	0.0658125	-0.03353	-0.041527	-0.00376829	0.00993849	-0.00438528	-0.00401968	0.000511177
LIG4_P1	LIG4	0.03377	-0.280768	-0.054989	-0.019817	0.00382916	-0.0423994	-0.00719183	-0.00191822	-0.0171698
WNT11_P2	WNT11	-0.024893	-0.300002	0.16245	0.14587	-0.0028226	-0.045304	0.0212463	0.0141197	-0.00331263
ZNF511_P1P2	ZNF511	0.107448	0.189643	-0.12207	-0.1146	0.0121835	0.0286384	-0.0159651	-0.0110929	0.000526785
PCBP2_P2	PCBP2	0.242689	0.38728	0.081782	-0.142058	0.0275183	0.058484	0.010696	-0.0137508	0.0184764
ZNF148_P1P2	ZNF148	0.30059	0.78326	0.452819	0.378944	0.0340837	0.118282	0.0592228	0.0366806	0.071395
MKL1_P1P2	MKL1	0.1241	0.212498	0.0469766	-0.081271	0.0140716	0.0320898	0.00614392	-0.00786677	0.0101223
URI1_P1P2	URI1	0.170437	-0.11155	0.28218	0.058139	0.0193258	-0.0168454	0.0369054	0.00562767	0.00856256
EIF4A3_P1P2	EIF4A3	0.10459	0.17746	0.10377	-0.465682	0.0118594	0.0267986	0.0135717	-0.0450765	-0.00156872
ZNF563_P1P2	ZNF563	-0.198938	0.206108	0.308762	0.04796	-0.0225574	0.0311248	0.040382	0.00464237	0.0253831
ZNF574_P1	ZNF574	-2.1631	-1.92072	-1.63637	-1.20258	-0.245272	-0.290052	-0.214016	-0.116406	-0.206825
ZNF541_P1P2	ZNF541	-0.1628	0.1246	0.25523	0.163426	-0.0184598	0.0188161	0.0333807	0.0158191	0.022672
SUZ12_P1P2	SUZ12	-0.060896	-0.57064	0.090166	-0.257609	-0.00690496	-0.0861736	0.0117925	-0.0249357	-0.0331056
TRIM27_P1P2	TRIM27	0.105714	-0.046037	-0.27432	-0.057947	0.0119868	-0.00695215	-0.0358774	-0.00560908	-0.0161462
TEAD1_P1P2	TEAD1	-0.192178	0.100578	0.325635	-0.12543	-0.0217909	0.0151885	0.0425887	-0.0121412	0.015212
NDC80_P1P2	NDC80	-0.396107	0.2518	-0.15904	-0.65294	-0.0449143	0.0380249	-0.0208003	-0.0632025	-0.015326
BASP1_P1P2	BASP1	-0.2461	0.355342	0.132775	0.232022	-0.0279051	0.053661	0.0173652	0.022459	0.0311617
POU1F1_P1P2	POU1F1	-0.032445	-0.273821	-0.216068	0.109444	-0.00367892	-0.0413503	-0.0282588	0.0105938	-0.0196718
LYL1_P1P2	LYL1	1.18169	0.76296	0.75494	0.42091	0.133991	0.115216	0.0987362	0.0407427	0.0848984
ZBTB34_P1P2	ZBTB34	-0.228518	0.00556	-0.12911	-0.179229	-0.0259115	0.000839628	-0.0168859	-0.0173488	-0.0111317
ZNF721_P1	ZNF721	-0.170874	0.180677	0.094502	0.103467	-0.0193753	0.0272844	0.0123596	0.0100153	0.0165531
CARD14_P1P2	CARD14	0.193847	-0.22021	0.209628	0.138505	0.0219802	-0.0332544	0.0274166	0.0134068	0.002523
TET2_P1P2	TET2	0.013045	0.10213	0.094123	-0.166825	0.00147916	0.0154229	0.01231	-0.0161481	0.0038616
DPPA4_P1P2	DPPA4	-0.062525	-0.087918	-0.145083	0.090585	-0.00708967	-0.0132767	-0.0189749	0.00876834	-0.00782776
WDR61_P1P2	WDR61	0.80796	0.598	0.74998	0.68828	0.091614	0.0903053	0.0980875	0.0666233	0.0850054
TRIB1_P1P2	TRIB1	0.179874	-0.188392	0.374707	-0.187806	0.0203958	-0.0284495	0.0490067	-0.018179	0.00079273
CCDC62_P1P2	CCDC62	-0.13146	0.420863	-0.075369	0.163271	-0.0149062	0.0635554	-0.00985727	0.0158041	0.0231674
TRIM62_P1P2	TRIM62	0.119666	0.09233	-0.130967	0.01709	0.0135688	0.013943	-0.0171288	0.00165426	-0.000510512
PDGFB_P1	PDGFB	-0.039124	0.076944	-0.06756	0.029371	-0.00443624	0.0116195	-0.00883595	0.00284302	0.00187552
CHP1_P1P2	CHP1	-0.341485	-0.08289	-0.102987	-0.150114	-0.0387207	-0.0125174	-0.0134693	-0.0145306	-0.0135058
ELF5_P1P2	ELF5	0.104928	0.365759	0.115135	-0.099332	0.0118977	0.0552341	0.0150581	-0.00961502	0.0202257
TRIM15_P1P2	TRIM15	-0.11035	-0.086134	-0.053198	-0.055718	-0.0125125	-0.0130073	-0.00695759	-0.00539332	-0.00845273
UBE2I_P1P2	UBE2I	-0.224388	-0.49951	-0.282514	-0.54806	-0.0254432	-0.0754321	-0.0369491	-0.0530504	-0.0551439
AEBP1_P1P2	AEBP1	0.051298	0.09914	-0.129499	-0.079378	0.00581664	0.0149713	-0.0169368	-0.00768354	-0.00321631
ZBTB7C_P1	ZBTB7C	-0.226503	-0.44859	-0.404244	-0.53258	-0.0256831	-0.0677426	-0.0528698	-0.051552	-0.0573881
TLX1_P1P2	TLX1	0.132192	-0.196382	0.073283	-0.01051	0.0149892	-0.0296561	0.00958445	-0.00101733	-0.00702966
ZNF510_P1P2	ZNF510	0.220817	0.009646	-0.225518	-0.167676	0.0250383	0.00145666	-0.0294948	-0.0162305	-0.0147562
RLF_P1P2	RLF	0.0193429	-0.6535	-1.12717	-0.309456	0.00219328	-0.0986865	-0.147419	-0.0299543	-0.0920199
PKNOX2_P1P2	PKNOX2	-0.153795	0.00981	-0.20442	-0.029649	-0.0174387	0.00148143	-0.0267354	-0.00286993	-0.00937464
HEY1_P1P2	HEY1	0.138742	0.049386	-0.089631	0.174332	0.0157319	0.00745789	-0.0117225	0.0168748	0.00420337
SETD2_P1P2	SETD2	0.51637	1.10377	0.405549	0.42895	0.0585508	0.166683	0.0530404	0.041521	0.0870814
TXNL4A_P1P2	TXNL4A	-0.59072	-0.13015	0.31269	-0.202179	-0.0669813	-0.0196542	0.0408957	-0.0195703	0.000557066
RNASEK_P1P2	RNASEK	-0.33688	-0.14801	-0.319325	-0.127188	-0.0381986	-0.0223513	-0.0417635	-0.0123113	-0.0254754
SPEN_P1P2	SPEN	0.694022	0.515629	0.559553	0.47474	0.0786947	0.0778663	0.0731821	0.0459533	0.0656672
SMARCD3_P2	SMARCD3	-0.113863	0.436707	0.075085	0.11315	-0.0129108	0.0659481	0.00982012	0.0109526	0.0289069
IRGC_P1P2	IRGC	0.01544	-0.038	0.277987	0.01154	0.00175073	-0.00573846	0.036357	0.00111703	0.0105785
GNL3_P1P2	GNL3	-1.00315	-1.67195	-0.91384	-1.53824	-0.113746	-0.252485	-0.119518	-0.148897	-0.173633
ZNF391_P1P2	ZNF391	0.066174	-0.03791	-0.051974	0.242185	0.00750342	-0.00572487	-0.00679751	0.0234427	0.00364012
ZSCAN26_P1P2	ZSCAN26	0.06497	-0.175459	0.076162	0.138879	0.0073669	-0.0264964	0.00996098	0.013443	-0.00103081
NCK2_P1P2	NCK2	0.028535	0.503733	0.01125	-0.13097	0.00323556	0.0760698	0.00147135	-0.0126775	0.0216212
NRG3_P1P2	NRG3	-0.1078	-0.061222	-0.28406	-0.28577	-0.0122234	-0.00924527	-0.0371513	-0.0276616	-0.0246861
GMNN_P1P2	GMNN	-0.280245	1.10464	0.14534	-0.65136	-0.0317768	0.166814	0.0190085	-0.0630496	0.0409244
CDYL_P1	CDYL	0.0890849	-0.36483	0.146672	0.0054402	0.0101013	-0.0550938	0.0191828	0.000526594	-0.0117948
STAT3_P1P2	STAT3	-0.253901	-0.27477	-0.100627	0.01556	-0.0287897	-0.0414936	-0.0131607	0.00150616	-0.017716
LRWD1_P1P2	LRWD1	0.02634	-0.28851	-0.211701	0.174529	0.00298667	-0.0435685	-0.0276877	0.0168938	-0.0181208
METTL4_P1P2	METTL4	0.27856	0.027473	-0.044043	-0.236824	0.0315857	0.00414876	-0.00576024	-0.0229238	-0.00817843
ENG_P1P2	ENG	-0.357372	0.125925	-0.31152	-0.121681	-0.0405222	0.0190162	-0.0407427	-0.0117783	-0.0111683
E2F3_P2	E2F3	0.47178	0.65036	0.506296	0.23713	0.0534948	0.0982123	0.0662168	0.0229534	0.0624608
CDK13_P1P2	CDK13	0.29719	0.311649	0.26498	0.48736	0.0336982	0.0470628	0.0346559	0.0471749	0.0429645
RNF14_P1P2	RNF14	-0.230047	0.0989444	-0.073834	-0.228278	-0.0260849	0.0149418	-0.00965651	-0.0220966	-0.00560376
PIK3R1_P1P2	PIK3R1	0.213712	0.0528183	0.09148	0.16491	0.0242327	0.00797621	0.0119644	0.0159628	0.0119678
PCGF1_P1P2	PCGF1	-0.101264	-0.477429	0.295957	0.05799	-0.0114823	-0.0720976	0.0387073	0.00561325	-0.00925903
ONECUT2_P1P2	ONECUT2	0.145991	0.293124	-0.022917	0.108448	0.0165538	0.0442653	-0.00299724	0.0104974	0.0172552
RBAK_P2	RBAK	-0.28294	-0.58282	-0.218452	-0.297512	-0.0320824	-0.0880129	-0.0285706	-0.0287982	-0.0484606
ZNF425_P1P2	ZNF425	0.035125	-0.181383	0.12293	0.019226	0.0039828	-0.027391	0.0160776	0.00186102	-0.0031508
TRIM31_P1P2	TRIM31	-0.012385	-0.34132	0.098228	0.0231284	-0.00140433	-0.0515435	0.0128469	0.00223875	-0.0121526
TCP10L_P1	TCP10L	-0.26014	0.422636	-0.248519	-0.007489	-0.0294971	0.0638232	-0.032503	-0.000724911	0.0101984
POLR2K_P1P2	POLR2K	-0.67963	0.41571	-0.418757	-1.42746	-0.0770628	0.0627773	-0.0547679	-0.138174	-0.043388
HSPD1_P1P2	HSPD1	-0.87545	-0.549341	-0.330018	-0.435739	-0.0992667	-0.0829572	-0.043162	-0.0421781	-0.0560991
DLX2_P1P2	DLX2	-0.53003	-0.32853	-0.208916	-0.48133	-0.0600997	-0.049612	-0.0273234	-0.0465912	-0.0411756
TP73_P1P2	TP73	0.076804	0.078786	0.027401	-0.34017	0.00870875	0.0118976	0.00358369	-0.0329274	-0.00581534
PML_P1P2	PML	-0.10121	0.19334	-0.03408	-0.155169	-0.0114761	0.0291967	-0.00445721	-0.0150199	0.00323986
ZNF451_P1P2	ZNF451	-0.244059	-0.0902506	-0.216974	-0.178363	-0.0276737	-0.0136289	-0.0283773	-0.017265	-0.0197571
ZNF34_P1P2	ZNF34	0.133723	-0.45338	-0.389901	-0.144697	0.0151628	-0.0684659	-0.0509939	-0.0140062	-0.0444887
ZFP92_ENST00000338647.5	ZFP92	0.14073	-0.0265	0.08967	-0.01597	0.0159573	-0.00400182	0.0117276	-0.00154584	0.00205999
ZFP90_P1	ZFP90	0.14923	-0.015343	0.278082	-0.032134	0.0169211	-0.00231698	0.0363694	-0.00311047	0.010314
CARD11_P1P2	CARD11	0.03305	-0.037954	-0.079187	-0.0099913	0.00374752	-0.00573152	-0.0103566	-0.000967126	-0.00568508
ATF3_P1P2	ATF3	0.281279	-0.251426	0.23492	-0.026873	0.031894	-0.0379684	0.0307244	-0.00260122	-0.00328173
RING1_P1P2	RING1	0.115715	-0.094	0.158813	0.107139	0.0131208	-0.0141951	0.0207706	0.0103707	0.00564873
TRIM25_P1P2	TRIM25	-0.013937	0.0226226	0.02877	-0.168263	-0.00158031	0.00341629	0.00376274	-0.0162873	-0.0030361
BRMS1L_P1P2	BRMS1L	0.130096	-0.02175	0.123814	-0.199965	0.0147515	-0.00328452	0.0161932	-0.019356	-0.00214909
ZSCAN1_P1P2	ZSCAN1	0.157	0.10394	0.01893	-0.05582	0.0178021	0.0156962	0.00247579	-0.0054032	0.00425627
ZNF732_P1P2	ZNF732	0.228125	0.52305	-0.167534	-0.0198005	0.0258669	0.0789869	-0.0219112	-0.00191662	0.0183864
AGFG2_P1P2	AGFG2	-0.0889529	0.16355	-0.144609	-0.0972223	-0.0100863	0.024698	-0.0189129	-0.00941081	-0.00120857
ZFP36_P1P2	ZFP36	0.25957	0.164112	-0.075266	0.084653	0.0294325	0.0247829	-0.0098438	0.00819414	0.00771109
RBPJ_P1P2	RBPJ	0.417122	0.58786	0.35024	0.352305	0.0472972	0.088774	0.0458068	0.034102	0.0562276
RAD50_P1P2	RAD50	-0.082347	-0.16678	-0.182917	-0.194102	-0.00933727	-0.0251858	-0.0239231	-0.0187885	-0.0226325
TAL1_ENST00000371884.2	TAL1	-0.014336	-0.38001	-0.297564	-0.26793	-0.00162555	-0.0573861	-0.0389174	-0.0259348	-0.0407461
ZNF423_ENST00000262383.2	ZNF423	-0.014468	0.040523	-0.138117	-0.170173	-0.00164052	0.00611947	-0.0180639	-0.0164722	-0.0094722
HOXC4_ENST00000430889.2	HOXC4	-0.125287	-0.445468	-0.11999	0.121107	-0.0142062	-0.0672711	-0.0156931	0.0117228	-0.0237471
POLR2D_P2	POLR2D	-0.03297	0.11291	0.146076	0.128627	-0.00373845	0.0170508	0.0191048	0.0124507	0.0162021
ZNF135_P1P2	ZNF135	-0.052614	-0.0607034	0.012885	-0.0660733	-0.00596587	-0.00916696	0.00168519	-0.00639568	-0.00462582
COMMD1_P1P2	COMMD1	-0.321911	0.30616	0.034486	0.19664	-0.0365012	0.0462339	0.00451031	0.0190341	0.0232594
EZR_P2	EZR	-0.14292	-0.316343	-0.180849	-0.0654974	-0.0162056	-0.0477717	-0.0236527	-0.00633994	-0.0259214
TBL1XR1_P1P2	TBL1XR1	-0.084613	0.18205	0.141947	0.039394	-0.00959421	0.0274918	0.0185648	0.00381321	0.0166233
CYLD_P1P2	CYLD	0.0618	0.332851	0.02895	0.125901	0.00700746	0.0502646	0.00378628	0.0121868	0.0220792
NR2C2_P1P2	NR2C2	-0.014909	0.368952	0.229086	-0.097979	-0.00169052	0.0557163	0.0299614	-0.00948405	0.0253979
ZFP36L2_P1P2	ZFP36L2	0.25562	0.03976	0.026241	-0.06052	0.0289846	0.00600425	0.00343198	-0.00585814	0.00119269
DGKQ_P1	DGKQ	0.175544	-0.166312	-0.25864	-0.091009	0.0199048	-0.0251151	-0.0338267	-0.00880938	-0.0225837
APEX1_P1P2	APEX1	0.01148	-0.340355	-0.16072	0.07302	0.00130171	-0.0513978	-0.02102	0.0070681	-0.0217832
IFI27_P1P2	IFI27	0.07828	0.945292	0.130144	0.0739427	0.00887612	0.142751	0.0170211	0.00715742	0.0556431
TBP_P1P2	TBP	-0.36373	0.27613	0.297438	-0.25092	-0.0412431	0.041699	0.038901	-0.0242883	0.0187706
RPRD1B_P1P2	RPRD1B	-0.95298	-1.19512	-0.7422	-0.97574	-0.108058	-0.180478	-0.0970699	-0.0944485	-0.123999
L3MBTL2_P1P2	L3MBTL2	0.25113	0.72438	0.713966	0.107009	0.0284755	0.10939	0.0933773	0.0103581	0.0710419
ABCC9_P1P2	ABCC9	0.0793665	-0.15678	-0.186941	-0.278013	0.00899931	-0.0236757	-0.0244494	-0.0269108	-0.025012
LEPRE1_P1P2	LEPRE1	-0.0131172	0.182142	-0.02971	-0.045843	-0.00148735	0.0275057	-0.00388567	-0.00443746	0.00639418
MAVS_P2	MAVS	-0.35251	0.10609	-0.147136	-0.398114	-0.0399708	0.0160209	-0.0192434	-0.0385362	-0.0139196
CCND1_P2	CCND1	-0.146261	-0.252175	-0.15133	-0.4593	-0.0165844	-0.0380815	-0.019792	-0.0444588	-0.0341107
MSH2_P1P2	MSH2	-0.175886	0.19208	-0.58699	-0.152335	-0.0199436	0.0290064	-0.0767705	-0.0147455	-0.0208365
METTL5_P1P2	METTL5	0.09216	0.05852	-0.10278	-0.03342	0.01045	0.00883723	-0.0134423	-0.00323495	-0.00261333
FKBP4_P1P2	FKBP4	0.08819	0.198746	0.171967	0.100572	0.0099998	0.0300131	0.022491	0.00973505	0.0207464
PSMC2_P1P2	PSMC2	0.371502	0.465996	0.186752	-0.27009	0.0421244	0.0703711	0.0244247	-0.0261438	0.022884
TRAF6_P1P2	TRAF6	0.303468	-0.17516	0.107914	-0.147762	0.03441	-0.0264513	0.0141137	-0.0143029	-0.00888015
TTF1_P1P2	TTF1	-0.243229	-0.58572	-0.044057	-0.199406	-0.0275796	-0.0884509	-0.00576207	-0.0193019	-0.0378383
MNAT1_P1P2	MNAT1	-1.17371	-0.14738	-0.60499	-1.36907	-0.133086	-0.0222562	-0.0791247	-0.132522	-0.0779675
CTCFL_P1P2	CTCFL	-0.40214	-0.37015	-0.40671	-0.39218	-0.0455984	-0.0558972	-0.0531923	-0.0379618	-0.0490171
ZNF764_P1P2	ZNF764	-0.059344	0.071085	0.066704	0.0639105	-0.00672898	0.0107347	0.008724	0.00618633	0.00854834
CNOT10_P1P2	CNOT10	0.33916	0.3797	0.45053	0.291245	0.0384571	0.0573393	0.0589234	0.0281916	0.0481514
CHTF18_P1P2	CHTF18	0.79151	1.04897	0.79409	0.300184	0.0897488	0.158407	0.103856	0.0290568	0.0971069
SNRPE_P1P2	SNRPE	-3.0827	-1.22753	-1.09106	-2.9489	-0.349545	-0.185372	-0.142696	-0.285444	-0.204504
TDRD5_P1P2	TDRD5	-0.114231	0.058502	0.054697	-0.071356	-0.0129526	0.00883452	0.00715364	-0.00690703	0.00302704
RBM15B_P1	RBM15B	0.170937	-0.46025	-0.12216	0.230883	0.0193824	-0.0695034	-0.0159769	0.0223487	-0.0210439
ZSCAN29_P1P2	ZSCAN29	0.01173	0.305102	0.197218	-0.1152	0.00133006	0.0460741	0.0257935	-0.011151	0.0202389
DPF2_P2	DPF2	-0.325546	0.093595	-0.265912	-0.062102	-0.0369134	0.014134	-0.0347778	-0.00601127	-0.00888502
KRBOX4_P1P2	KRBOX4	0.433506	0.337331	-0.250799	-0.01053	0.0491549	0.0509411	-0.0328012	-0.00101927	0.00570688
CHD8_P2	CHD8	-0.430132	-0.168722	-0.337423	-0.14943	-0.0487724	-0.0254791	-0.0441305	-0.0144643	-0.0280246
NOP58_P1P2	NOP58	-1.96498	-1.50881	-1.35881	-2.01107	-0.222808	-0.227849	-0.177714	-0.194665	-0.200076
STAT2_P1P2	STAT2	-0.307786	-0.406748	-0.27258	0.13738	-0.0348996	-0.0614239	-0.0356499	0.0132979	-0.0279253
ACIN1_P1	ACIN1	-0.0796219	-0.46469	-0.042884	0.087801	-0.00902827	-0.0701739	-0.00560866	0.00849886	-0.0224279
TTN_P2	TTN	0.1118	0.02291	0.09648	0.038459	0.0126769	0.00345969	0.0126183	0.00372271	0.00660023
ZSCAN5B_ENST00000358992.3	ZSCAN5B	0.02403	0.24526	0.055636	0.114218	0.00272475	0.0370373	0.00727645	0.0110559	0.0184565
FLNA_P1P2	FLNA	-0.022132	-0.196874	0.0306711	-0.239444	-0.00250953	-0.0297304	0.00401137	-0.0231774	-0.0162988
CCT8_P1P2	CCT8	-0.197691	-0.8693	-0.54745	-0.18474	-0.0224161	-0.131275	-0.0715992	-0.0178822	-0.0735855
METTL7B_P1P2	METTL7B	-0.0953771	0.102369	-0.0364579	-0.171484	-0.0108147	0.015459	-0.00476821	-0.0165991	-0.00196945
NRL_P1	NRL	-0.248069	0.28738	-0.06973	0.18738	-0.0281284	0.0433979	-0.00911976	0.0181378	0.017472
IFI16_P1P2	IFI16	0.01395	-0.091021	-0.311878	-0.0745827	0.00158178	-0.0137453	-0.0407895	-0.00721937	-0.0205847
PARP15_P1P2	PARP15	-0.097073	-0.083627	0.18678	-0.397322	-0.011007	-0.0126287	0.0244284	-0.0384595	-0.00888661
BIRC5_P1P2	BIRC5	0.331753	0.25583	1.13057	-0.23182	0.0376173	0.0386335	0.147864	-0.0224394	0.0546859
POLR2C_P1P2	POLR2C	-3.3639	-1.74687	-1.58778	-3.751	-0.38143	-0.263799	-0.207661	-0.363085	-0.278181
POLR3H_P1P2	POLR3H	-0.149721	-0.25373	0.040936	-0.002653	-0.0169768	-0.0383163	0.00535389	-0.000256802	-0.0110731
ING4_P1P2	ING4	0.24165	0.03299	-0.07286	-0.156092	0.0274005	0.00498189	-0.00952912	-0.0151092	-0.00655215
PARP3_P1P2	PARP3	-0.18098	0.32875	-0.04619	0.04507	-0.0205212	0.0496453	-0.00604104	0.00436263	0.015989
SOX6_ENST00000528429.1	SOX6	-0.057022	-0.250189	0.235124	-0.1076	-0.00646569	-0.0377816	0.0307511	-0.0104153	-0.00581527
DAB2_P1P2	DAB2	-0.31867	0.018544	0.109077	-0.061003	-0.0361338	0.00280037	0.0142658	-0.00590489	0.00372043
RBM15_P1P2	RBM15	0.57413	0.185802	0.58085	0.046831	0.0651002	0.0280584	0.0759675	0.00453309	0.0361863
PPIG_P1P2	PPIG	0.360359	0.173932	0.06759	0.394974	0.0408609	0.0262658	0.00883988	0.0382322	0.024446
SNAPC4_P1P2	SNAPC4	-0.056392	0.11188	0.0900119	-0.046012	-0.00639425	0.0168952	0.0117724	-0.00445381	0.00807127
DBX2_P1P2	DBX2	-0.005881	0.00872	-0.113299	-0.201638	-0.000666843	0.00131683	-0.014818	-0.0195179	-0.0110064
POU3F2_P1P2	POU3F2	-0.239388	-0.00814	0.30171	0.04475	-0.027144	-0.00122924	0.0394597	0.00433166	0.0141874
L3MBTL3_P1P2	L3MBTL3	-0.225988	-0.223949	-0.166901	-0.0607	-0.0256246	-0.033819	-0.0218284	-0.00587557	-0.0205077
BRIP1_P1P2	BRIP1	0.40879	0.84112	0.6194	0.190152	0.0463524	0.127019	0.0810093	0.0184061	0.0754783
MGA_P1P2	MGA	-1.47709	0.47549	0.643	0.31348	-0.167486	0.0718048	0.0840959	0.0303439	0.0620815
ZNF91_P1P2	ZNF91	-0.210155	0.03218	0.139907	-0.132725	-0.0238293	0.00485957	0.018298	-0.0128473	0.00343674
ZNF200_P1P2	ZNF200	-0.0463779	0.29456	0.42084	-0.32181	-0.00525876	0.0444822	0.0550403	-0.0311502	0.0227908
ZNF587B_ENST00000594901.1	ZNF587B	-0.02516	0.0034	0.09355	-0.033583	-0.00285288	0.000513441	0.0122351	-0.00325073	0.00316594
KDM6B_P1P2	KDM6B	0.092482	0.070863	0.084133	0.073148	0.0104865	0.0107012	0.0110035	0.00708049	0.00959505
CAMK4_P1P2	CAMK4	-0.3196	0.08995	0.35418	0.05533	-0.0362392	0.0135835	0.0463221	0.00535577	0.0217538
TP53_P1P2	TP53	0.241156	0.048745	0.132544	0.158507	0.0273445	0.00736109	0.0173351	0.015343	0.0133464
KPNA1_P1	KPNA1	0.211112	-0.268535	-0.05352	0.18371	0.0239378	-0.0405521	-0.00699971	0.0177825	-0.00992308
HNRNPK_P1P2	HNRNPK	-0.298482	-0.85919	0.51985	-0.58638	-0.0338447	-0.129748	0.0679895	-0.0567597	-0.0395061
ZNF614_P1P2	ZNF614	-0.26613	-0.382316	0.25059	-0.048279	-0.0301763	-0.0577344	0.0327739	-0.00467325	-0.00987793
SCMH1_ENST00000402904.2	SCMH1	-0.07607	0.63062	0.037137	0.177984	-0.00862552	0.0952313	0.00485703	0.0172283	0.0391055
SMARCD1_P1P2	SMARCD1	-0.490976	-0.450243	-0.333612	-0.65591	-0.0556714	-0.0679922	-0.043632	-0.06349	-0.0583714
CSTF1_P1P2	CSTF1	0.82116	2.18396	0.85026	0.35039	0.0931108	0.329805	0.111203	0.0339166	0.158308
ZNF808_P1	ZNF808	-0.31628	0.0684684	0.262096	-0.059247	-0.0358628	0.0103396	0.0342787	-0.00573492	0.0129611
TCEAL6_P1P2	TCEAL6	-0.181516	-0.0879326	-0.221393	-0.119857	-0.020582	-0.0132789	-0.0289553	-0.0116018	-0.0179453
LOXL3_P1P2	LOXL3	-0.083248	0.017929	0.165453	0.058541	-0.00943943	0.0027075	0.0216391	0.00566658	0.0100044
PAX6_P1P2	PAX6	-0.05509	0.304868	0.051616	0.054075	-0.00624662	0.0460388	0.00675069	0.00523429	0.0193413
ASH1L_P1P2	ASH1L	-0.296497	0.141492	0.172976	-0.143015	-0.0336196	0.021367	0.022623	-0.0138434	0.0100489
ZNF326_P1P2	ZNF326	-0.174195	0.127416	-0.075039	-0.126841	-0.0197519	0.0192414	-0.00981411	-0.0122778	-0.00095018
ZNF845_P1P2	ZNF845	0.104896	-0.43541	-0.103739	-0.39055	0.0118941	-0.0657522	-0.0135677	-0.037804	-0.0390413
WFS1_P1P2	WFS1	-0.195721	0.42139	-0.0603341	0.050138	-0.0221926	0.063635	-0.0078909	0.0048532	0.0201991
METTL8_P1P2	METTL8	-0.195506	0.170775	-0.192854	-0.143786	-0.0221683	0.0257891	-0.0252228	-0.013918	-0.00445056
DLG1_P1P2	DLG1	-0.04662	0.42024	0.137862	0.150863	-0.00528621	0.0634614	0.0180305	0.0146031	0.0320316
WDR55_P1P2	WDR55	-1.19086	-1.97648	-1.18699	-1.59297	-0.135031	-0.298473	-0.155243	-0.154194	-0.202637
SAP130_P1P2	SAP130	0.193547	0.25491	0.139507	-0.150207	0.0219462	0.0384945	0.0182456	-0.0145396	0.0140669
ZNF568_P1P2	ZNF568	0.0430995	-0.31256	-0.0914155	0.04144	0.00488702	-0.0472004	-0.0119559	0.00401126	-0.0183817
KLF4_P1	KLF4	-0.01965	-0.293107	-0.115771	0.068464	-0.0022281	-0.0442627	-0.0151413	0.0066271	-0.0175923
MSX1_P1P2	MSX1	-0.156317	-0.16554	-0.0299665	-0.0593435	-0.0177247	-0.0249986	-0.00391922	-0.00574426	-0.011554
EBF3_P1P2	EBF3	-0.03785	-0.319799	0.097788	-0.096722	-0.00429179	-0.0482936	0.0127894	-0.00936238	-0.0149555
HAVCR2_ENST00000307851.4	HAVCR2	0.098	0.21303	-0.06228	0.27822	0.0111122	0.0321701	-0.0081454	0.0269308	0.0169852
USP15_P1P2	USP15	-0.60046	-0.09617	0.22427	-0.322046	-0.0680857	-0.0145228	0.0293315	-0.031173	-0.00545477
GDF5_P1P2	GDF5	0.128195	0.070134	0.2361	-0.054675	0.0145359	0.0105911	0.0308788	-0.00529236	0.0120592
ZNF766_P1P2	ZNF766	-0.27982	-0.073683	0.12783	0.0632	-0.0317286	-0.011127	0.0167185	0.00611756	0.003903
SMAD7_P1P2	SMAD7	0.354223	-0.07344	0.02716	0.138411	0.0401651	-0.0110903	0.00355217	0.0133977	0.00195319
AATF_P1P2	AATF	-0.70426	-0.835246	-0.64082	-1.06856	-0.0798556	-0.126132	-0.0838108	-0.103433	-0.104459
RPL30_P1P2	RPL30	-2.1889	-1.42542	-1.50851	-2.73411	-0.248198	-0.215256	-0.197293	-0.264653	-0.225734
LMO3_P2	LMO3	0.119161	-0.320124	0.11437	0.026007	0.0135116	-0.0483426	0.0149581	0.00251739	-0.0102891
PGR_P1P2	PGR	0.058318	-0.0748	-0.096698	0.165215	0.00661264	-0.0112957	-0.0126468	0.0159923	-0.00265007
YWHAQ_P1P2	YWHAQ	0.060825	-0.068886	-0.19712	-0.23116	0.0068969	-0.0104026	-0.0257807	-0.0223755	-0.0195196
ZNF611_P1P2	ZNF611	0.07637	-0.283993	-0.134593	0.040743	0.00865954	-0.0428864	-0.017603	0.00394379	-0.0188485
RNF10_P1P2	RNF10	-0.46199	0.126016	0.17327	0.097894	-0.0523847	0.01903	0.0226614	0.00947583	0.0170557
RBBP7_P1P2	RBBP7	-0.133714	0.044326	-0.171713	-0.040984	-0.0151617	0.00669377	-0.0224578	-0.00396712	-0.00657705
RNMT_P1P2	RNMT	0.312062	0.171542	-0.038821	0.0552171	0.0353845	0.0259049	-0.00507727	0.00534484	0.00872417
PCGF5_ENST00000543648.1	PCGF5	-0.008917	-0.04115	0.011049	0.082426	-0.00101109	-0.00621415	0.00144506	0.00797857	0.00106983
ZNF529_P1P2	ZNF529	0.227646	0.0541654	0.132506	0.265119	0.0258126	0.00817964	0.01733	0.0256627	0.0170574
ZNF438_P2	ZNF438	-0.283383	0.141116	0.12859	-0.0108189	-0.0321326	0.0213102	0.0168179	-0.00104723	0.0123603
IDI2_P1P2	IDI2	-0.35665	-0.0799	-0.03812	-0.300245	-0.0404403	-0.0120659	-0.00498559	-0.0290628	-0.0153714
PARP12_P1P2	PARP12	-0.47269	0.142933	0.04627	0.16238	-0.053598	0.0215846	0.0060515	0.0157179	0.0144513
APEX2_P1P2	APEX2	-0.202182	0.132783	0.149731	0.027607	-0.0229253	0.0200519	0.0195828	0.00267227	0.0141023
ZNF676_ENST00000397121.2	ZNF676	-0.074197	-0.180174	0.11267	-0.05682	-0.00841315	-0.0272085	0.0147357	-0.00549999	-0.00599091
TFEB_P2	TFEB	0.0332121	-0.054974	-0.146127	0.125298	0.0037659	-0.00830174	-0.0191115	0.0121284	-0.00509493
NEDD4_P1P2	NEDD4	-0.389532	-0.216215	-0.50941	-0.55108	-0.0441688	-0.0326511	-0.0666241	-0.0533428	-0.0508727
TIRAP_P1P2	TIRAP	-0.01891	0.22496	-0.02158	-0.11087	-0.00214419	0.0339717	-0.00282238	-0.0107319	0.00680582
ZNF581_P2	ZNF581	-0.165224	-0.056319	-0.03599	-0.0618741	-0.0187346	-0.00850486	-0.00470702	-0.00598921	-0.00640036
ZNF580_P2	ZNF580	-0.165224	-0.056319	-0.03599	-0.0618741	-0.0187346	-0.00850486	-0.00470702	-0.00598921	-0.00640036
HSFY1_ENST00000307393.2	HSFY1	-0.198974	0.001873	0.256335	0.027441	-0.0225615	0.000282846	0.0335252	0.0026562	0.0121548
MED26_P1P2	MED26	-0.5525	0.0299633	-0.00534	-0.277352	-0.0626476	0.00452482	-0.000698401	-0.0268468	-0.00767345
MGEA5_P1P2	MGEA5	-0.456081	-0.389321	-0.279973	-0.770526	-0.0517147	-0.0587922	-0.0366168	-0.0745844	-0.0566645
XRCC6_P1P2	XRCC6	-1.22648	-1.1352	-0.78053	-0.753851	-0.13907	-0.171429	-0.102083	-0.0729704	-0.115494
PPARG_P1	PPARG	-0.090558	0.154379	0.219694	-0.054766	-0.0102683	0.0233131	0.0287331	-0.00530117	0.0155817
POU6F2_ENST00000518318.2	POU6F2	-0.46931	0.103811	-0.2138	0.078874	-0.0532147	0.0156767	-0.0279622	0.00763475	-0.00155024
PSMD1_P1P2	PSMD1	1.04316	1.64269	0.917951	1.83387	0.118283	0.248066	0.120056	0.177513	0.181878
[truncated: 1,463 more rows]
