# Supplementary material for: Long-range enhancer-controlled genes are hypersensitive to regulatory factor perturbations
Source: Cell Genom. 2025 Feb 25;5(3):100778. doi: 10.1016/j.xgen.2025.100778 (PMC11960515; doi:10.1016/j.xgen.2025.100778)
Supplement: Table S3. Oligo sequences used for various applications, related to STAR Methods — Sequences of oligos used in this study. CRISPRi library: used to PCR sgRNA library for Illumina sequencing. Single guides CRISPRi: sgRNAs used for targeted CRISPRi knock down of specific targets. Degron lines: oligos used for molecular cloning of constructs to target factors with a degron tag. 4C-seq viewpoint primers: oligos used as viewpoint-specific primers in 4C-seq experiments [file mmc4.xlsx]

## Sheet: CRISPRi library
CRISPRi screen
Primers with Illumina overhangs
Fwd_Ci_smallRNA_stag_0	AATGATACGGCGACCACCGAGATCTACACGTTCAGAGTTCTACAGTCCGACGATCGAGACTATAAGTATCCCTTGGAGAACCACC
Fwd_Ci_smallRNA_stag_1	AATGATACGGCGACCACCGAGATCTACACGTTCAGAGTTCTACAGTCCGACGATCCGAGACTATAAGTATCCCTTGGAGAACCACC
Fwd_Ci_smallRNA_stag_2	AATGATACGGCGACCACCGAGATCTACACGTTCAGAGTTCTACAGTCCGACGATCACGAGACTATAAGTATCCCTTGGAGAACCACC
Rev_Ci_smallRNA_stag_0_ind_1	CAAGCAGAAGACGGCATACGAGATCGTGATGTGACTGGAGTTCCTTGGCACCCGAGAATTCCACGACCCCTCCCCCCAACTTCTC
Rev_Ci_smallRNA_stag_0_ind_2	CAAGCAGAAGACGGCATACGAGATACATCGGTGACTGGAGTTCCTTGGCACCCGAGAATTCCACGACCCCTCCCCCCAACTTCTC
Rev_Ci_smallRNA_stag_0_ind_3	CAAGCAGAAGACGGCATACGAGATGCCTAAGTGACTGGAGTTCCTTGGCACCCGAGAATTCCACGACCCCTCCCCCCAACTTCTC
Rev_Ci_smallRNA_stag_0_ind_4	CAAGCAGAAGACGGCATACGAGATTGGTCAGTGACTGGAGTTCCTTGGCACCCGAGAATTCCACGACCCCTCCCCCCAACTTCTC
Rev_Ci_smallRNA_stag_1_ind_5	CAAGCAGAAGACGGCATACGAGATCACTGTGTGACTGGAGTTCCTTGGCACCCGAGAATTCCATCGACCCCTCCCCCCAACTTCTC
Rev_Ci_smallRNA_stag_1_ind_6	CAAGCAGAAGACGGCATACGAGATATTGGCGTGACTGGAGTTCCTTGGCACCCGAGAATTCCATCGACCCCTCCCCCCAACTTCTC
Rev_Ci_smallRNA_stag_1_ind_7	CAAGCAGAAGACGGCATACGAGATGATCTGGTGACTGGAGTTCCTTGGCACCCGAGAATTCCATCGACCCCTCCCCCCAACTTCTC
Rev_Ci_smallRNA_stag_1_ind_8	CAAGCAGAAGACGGCATACGAGATTCAAGTGTGACTGGAGTTCCTTGGCACCCGAGAATTCCATCGACCCCTCCCCCCAACTTCTC
Rev_Ci_smallRNA_stag_2_ind_9	CAAGCAGAAGACGGCATACGAGATCTGATCGTGACTGGAGTTCCTTGGCACCCGAGAATTCCACACGACCCCTCCCCCCAACTTCTC
Rev_Ci_smallRNA_stag_2_ind_10	CAAGCAGAAGACGGCATACGAGATAAGCTAGTGACTGGAGTTCCTTGGCACCCGAGAATTCCACACGACCCCTCCCCCCAACTTCTC
Rev_Ci_smallRNA_stag_2_ind_11	CAAGCAGAAGACGGCATACGAGATGTAGCCGTGACTGGAGTTCCTTGGCACCCGAGAATTCCACACGACCCCTCCCCCCAACTTCTC
Rev_Ci_smallRNA_stag_2_ind_12	CAAGCAGAAGACGGCATACGAGATTACAAGGTGACTGGAGTTCCTTGGCACCCGAGAATTCCACACGACCCCTCCCCCCAACTTCTC

## Sheet: Single guides CRISPRi
Target	Up (5->3)	Down (5->3)
Control	ttgGAACGACTAGTTAGGCGTGTAgtttaagagc	ttagctcttaaacTACACGCCTAACTAGTCGTTCcaacaag
Control_2	ttgGTGCACCCGGCTAGGACCGGgtttaagagc	ttagctcttaaacCCGGTCCTAGCCGGGTGCACcaacaag
SMC1A	ttgGACCTCAGTTCTCGGGCGTAgtttaagagc	ttagctcttaaacTACGCCCGAGAACTGAGGTCcaacaag
SMC3	ttgGGGAGCGAGCGGCGCTTTGGgtttaagagc	ttagctcttaaacCCAAAGCGCCGCTCGCTCCCcaacaag
RAD21	ttgGCAGGAGTCCGGCTCCCCGAgtttaagagc	ttagctcttaaacTCGGGGAGCCGGACTCCTGCcaacaag
STAG2	ttgGGCTGGAGATGATGGGGCGGgtttaagagc	ttagctcttaaacCCGCCCCATCATCTCCAGCCcaacaag
MAU2	ttgGTGGCGGCGGCTTGTTGTTGgtttaagagc	ttagctcttaaacCAACAACAAGCCGCCGCCACcaacaag
CTCF	ttgGCGCGGAGCTGCTTCTTTGGgtttaagagc	ttagctcttaaacCCAAAGAAGCAGCTCCGCGCcaacaag
CCNC	ttgGACCATAGACCCAGCCCGTCgtttaagagc	ttagctcttaaacGACGGGCTGGGTCTATGGTCcaacaag
MED16	ttgGCTGGCGCCGCCATCTTCCTgtttaagagc	ttagctcttaaacAGGAAGATGGCGGCGCCAGCcaacaag
MED23	ttgGAAGCGACGCCGAGGAGCTAgtttaagagc	ttagctcttaaacTAGCTCCTCGGCGTCGCTTCcaacaag
MED12	ttgGCGGCGGCCGAGAGACAACAgtttaagagc	ttagctcttaaacTGTTGTCTCTCGGCCGCCGCcaacaag
MED1	ttgGATCAATCTGAAGTCCCCGGgtttaagagc	ttagctcttaaacCCGGGGACTTCAGATTGATCcaacaag
MED14	ttgGGCCATGGCGGCGCAGGACCgtttaagagc	ttagctcttaaacGGTCCTGCGCCGCCATGGCCcaacaag
MED19	ttgGAGACACGGAGACAGCGCCGgtttaagagc	ttagctcttaaacCGGCGCTGTCTCCGTGTCTCcaacaag
MED17	ttgGTCCGAAAGACTTACCGAGGgtttaagagc	ttagctcttaaacCCTCGGTAAGTCTTTCGGACcaacaag
TAL1	ttgGGATAGTCCCGGGCCTGGATgtttaagagc	ttagctcttaaacATCCAGGCCCGGGACTATCCcaacaag
LDB1	ttgGGAGGCTCGGAGAGAGCGAGgtttaagagc	ttagctcttaaacCTCGCTCTCTCCGAGCCTCCcaacaag
KLF1	ttgGGGCCACAGTCACAGATCTTgtttaagagc	ttagctcttaaacAAGATCTGTGACTGTGGCCCcaacaag
GATA1	ttgGAGCTCAGTGTGATCCCAGGgtttaagagc	ttagctcttaaacCCTGGGATCACACTGAGCTCCcaacaag
EP300	ttgGGAGTCGGGTCGGAGAGAGGgtttaagagc	ttagctcttaaacCCTCTCTCCGACCCGACTCCcaacaag
WDR5	ttgGCGGACTCAGCTCGACAAGGgtttaagagc	ttagctcttaaacCCTTGTCGAGCTGAGTCCGCcaacaag
SUPT5H	ttgGCAGCTGGTACCGAAGGCGGgtttaagagc	ttagctcttaaacCCGCCTTCGGTACCAGCTGCcaacaag
CDK12	ttgGTGGTGTGGAGGTGAAACGGgtttaagagc	ttagctcttaaacCCGTTTCACCTCCACACCACcaacaag
SMARCE1	ttgGGCCTAGCAGAGCGAGGGTTgtttaagagc	ttagctcttaaacAACCCTCGCTCTGCTAGGCCcaacaag
POLR2H	ttgGTCCGGTCTTGTCCACGCTAgtttaagagc	ttagctcttaaacTAGCGTGGACAAGACCGGACcaacaag
POLR2D	ttgGAAGCAGAAGCGCGGAGCAAgtttaagagc	ttagctcttaaacTTGCTCCGCGCTTCTGCTTCcaacaag
WAPL	ttgGACTGTGGGAAGCGGAGTGAgtttaagagc	ttagctcttaaacTCACTCCGCTTCCCACAGTCcaacaag
MED24	ttgGCACCTAGAACTGGATTGTGgtttaagagc	ttagctcttaaacCACAATCCAGTTCTAGGTGCcaacaag
MED30	ttgGGCCGCCCGGGAAGTCAACAgtttaagagc	ttagctcttaaacTGTTGACTTCCCGGGCGGCCcaacaag
MED9	ttgGGGTAGGTTAGCCAGAGGTCgtttaagagc	ttagctcttaaacGACCTCTGGCTAACCTACCCcaacaag
GFI1B	ttgGTTCCCACCTCGGGAAGCTCgtttaagagc	ttagctcttaaacGAGCTTCCCGAGGTGGGAACcaacaag
CREBBP	ttgGTTGTGGGGCCCGGGACCGGgtttaagagc	ttagctcttaaacCCGGTCCCGGGCCCCACAACcaacaag

## Sheet: Degron lines
Uppercase: gene/fragment specific. Lowercase: overhangs for cloning.
RAD21, C-terminal tag	Sequence (5’->3’)
Homology arm left, fw	agggaacaaaagctggGTACCGGATCCATTAAGGGTTCCGGATCTCGAC
Homology arm left, rv	cttggcgcctgcaccggatcctATAATATGGAACCTTGGTCCAGGTGTTGC
Homology arm right, fw	tccggaacccttaatggatcAGCTAGAAGCATTATAGCTAGTGTTTGAT
Homology arm right, rv	gctccaccgcggtggcggccTTTCGCGTACACCTCTGCTCA
sgRNA RAD21, up	caccgCCAAGGTTCCATATTATATA
sgRNA RAD21, down	aaacTATATAATATGGAACCTTGGc
MED23, N-terminal tag	Sequence (5’->3’)
Homology arm left, fw	ctcactatagggcgaattggGGTTGGTGATGATGGTGGCAT
Homology arm left, rv	tcctcgcccttgctcaccatCTATCACCCCCGCCTTTCCA
Homology arm right, fw	tggaagctagcggatccggtGAGACGCAACTGCAGAGCAT
Homology arm right, rv	ctaaagggaacaaaagctggAAGCGCTCACCTGAGAAAGA
sgRNA, up	caccgGCGGGGGTGATAGTACAGA
sgRNA, down	aaacTCTGTACTATCACCCCCGCc
LDB1, C-terminal tag	Sequence (5’->3’)
Homology arm left, fw	ctcactatagggcgaattggCACTGCCCTCCCTCATGTTTTT
Homology arm left, rv	cgcctgcaccggatccCTGGGAGGCCTGTGACGT
Homology arm right, fw	ggttatgtgtgggagggctgaAAGGCCCTGCTGTGGC
Homology arm right, rv	ctaaagggaacaaaagctggTGGTCTGAAGCTCTCACACCATATAAAATG
sgRNA, up	caccgTCACAGGCCTCCCAGTAAA
sgRNA, down	aaacTTTACTGGGAGGCCTGTGAc
Lentiviral OsTIR1_F74G	Sequence (5’->3’)
OsTIR1-V5, fw	ctctcgagaattctcacgcgGGTTTAGTGAACCGTCAGATCCG
OsTIR1-V5, rv	ctccactgccCGTAGAATCGAGACCGAGGAGAG
T2A-Puro, fw	cgattctacgGGCAGTGGAGAGGGCAGA
T2A-Puro, rv	tcgactctagagtcgcggccTCCCCAGCATGCCTGCT

## Sheet: 4C-seq viewpoint primers
Viewpoint	Forward (5->3)	Reverse (5->3)
GFP	TACACGACGCTCTTCCGATCTAGGGGCACAAGCTGGAGTA	ACTGGAGTTCAGACGTGTGCTCTTCCGATCTGCTCCTGGACGTAGCCTTC
MYC	TACACGACGCTCTTCCGATCTCCTGCTCTCTGCCAGTCTGT	ACTGGAGTTCAGACGTGTGCTCTTCCGATCTCCAATCCAGATAGCTGTGCA
LMO2	TACACGACGCTCTTCCGATCTCTCAACAACCCTGCAAAGTG	ACTGGAGTTCAGACGTGTGCTCTTCCGATCTAGGCTCTCCTTTCCTTGTCC
